# Supplementary material for: Crystal structure of aqua­bis­[4-(methyl­sulfan­yl)benzoato-κO](1,10-phenanthroline-κ2 N,N′)copper(II) monohydrate
Source: Acta Crystallogr E Crystallogr Commun. 2015 Jul 29;71(Pt 8):980–2. doi: 10.1107/S205698901501364X (PMC4571371; doi:10.1107/S205698901501364X)
Supplement: Supplementary file 1 [file e-71-00980-sup1.cif]

##############################################################################
#                                                                            #
# This CIF contains the data in a paper accepted for publication in          #
# Acta Crystallographica Section E. It conforms to the requirements of       #
# Notes for Authors for Acta Crystallographica Section E, and has been       #
# peer reviewed under the auspices of the IUCr Commission on Journals.       #
#                                                                            #
# Full details of the Crystallographic Information File format               #
# are given in the paper "The Crystallographic Information File (CIF):       #
# a New Standard Archive File for Crystallography" by S. R. Hall, F. H.      #
# Allen and I. D. Brown [Acta Cryst. (1991), A47, 655-685].                  #
#                                                                            #
# The current version of the core CIF dictionary is obtainable from          #
# ftp://ftp.iucr.org/pub/cif_core.dic.                                       #
#                                                                            #
# Software is freely available for graphical display of the structure(s)     #
# in this CIF. For information consult the CIF software page                 #
# http://www.iucr.org/resources/cif/software.                                #
#                                                                            #
# This file may be used for bona fide research purposes within the           #
# scientific community so long as proper attribution is given to the journal # 
# article from which it was obtained.                                        #
#                                                                            #
##############################################################################
data_global
_audit_creation_method     'from SHELXL97 CIF and IUCr SHELXL97-template'
_journal_date_recd_electronic     2015-05-11
_journal_date_accepted     2015-07-17
_journal_name_full     'Acta Crystallographica, Section E'
_journal_year     2015
_journal_volume     71
_journal_issue      8
_journal_page_first     980
_journal_page_last     982
_journal_paper_category     GM
_journal_paper_doi     10.1107/S205698901501364X
_journal_coeditor_code     GW2152
_publ_contact_author_name     'Prof. Jiang, Guo -Qing'
_publ_contact_author_address
;
College of Chemistry and Chemical Engineering
Nantong University,
Nantong, 226019
People's Republic of China
;
_publ_contact_author_email     jgq3518@163.com
_publ_contact_author_fax     ?
_publ_contact_author_phone     ?
_publ_section_title
;\
Crystal structure of
aquabis[4-(methylsulfanyl)benzoato-\k<i>O</i>](1,10-phenanthroline-\
\k^2^<i>N</i>,<i>N</i>')copper(II) monohydrate
;
loop_
    _publ_author_name
    _publ_author_address
    'Zhu, Jin-Li'
;
College of Chemistry and Chemical Engineering
Nantong University,
Nantong 226019
People's Republic of China
;
    'Li, Jian-hua'
;
College of Chemistry and Chemical Engineering
Nantong University,
Nantong 226019
People's Republic of China
;
    'Wang, Miao'
;
College of Chemistry and Chemical Engineering
Nantong University,
Nantong 226019
People's Republic of China
;
    'Jiang, Guo-Min'
;
College of Chemistry and Chemical Engineering
Nantong University,
Nantong 226019
People's Republic of China
;
    'Jiang, Guo-Qing'
;
College of Chemistry and Chemical Engineering
Nantong University,
Nantong, 226019
People's Republic of China
;
_publ_section_synopsis
;
In a hydrated Cu^II^ complex with 1,10-phenanthroline and
4-(methylsulfanyl)benzoate ligands, a three-dimensional supramolecular network
is formed through weak intermolecular C---H...O and C---H...S interactions and
\p-stacking between the planes of phenanthroline and the aromatic rings of
symmetry-related 4-(methylsulfanyl)benzoate ligands.
;
data_I
_audit_creation_method     SHELXL-97
_database_code_depnum_ccdc_archive     'CCDC 1413518'
_chemical_name_systematic
;\
Aquabis[4-(methylsulfanyl)benzoato-\k<i>O</i>](1,10-\
phenanthroline-\k^2^<i>N</i>,<i>N</i>')copper(II)
monohydrate
;
_chemical_name_common     ?
_chemical_formula_moiety     'C28 H24 Cu N2 O5 S2, H2 O'
_chemical_formula_sum     'C28 H26 Cu N2 O6 S2 '
_chemical_formula_iupac     '[Cu (C8 H7 O2 S1)2 (C12 H8 N2) (H2 O1)], H2 O'
_chemical_formula_weight     614.18
_chemical_melting_point     ?
_symmetry_cell_setting     monoclinic
_symmetry_space_group_name_H-M     'C 2/c  '
_symmetry_space_group_name_Hall     '-C 2yc '
loop_
    _symmetry_equiv_pos_as_xyz
    'x, y, z'
    '-x, y, -z+1/2'
    'x+1/2, y+1/2, z'
    '-x+1/2, y+1/2, -z+1/2'
    '-x, -y, -z'
    'x, -y, z-1/2'
    '-x+1/2, -y+1/2, -z'
    'x+1/2, -y+1/2, z-1/2'
_cell_length_a     30.2105(12)
_cell_length_b     17.2468(6)
_cell_length_c     10.7009(4)
_cell_angle_alpha     90.00
_cell_angle_beta     101.426(2)
_cell_angle_gamma     90.00
_cell_volume     5465.0(4)
_cell_formula_units_Z     8
_cell_measurement_reflns_used     ?
_cell_measurement_theta_min     3.19
_cell_measurement_theta_max     24.53
_cell_measurement_temperature     293(2)
_exptl_crystal_description     block
_exptl_crystal_colour     blue
_exptl_crystal_size_max     0.23
_exptl_crystal_size_mid     0.18
_exptl_crystal_size_min     0.13
_exptl_crystal_density_diffrn     1.493
_exptl_crystal_density_meas     ?
_exptl_crystal_density_method     'not measured'
_exptl_crystal_F_000     2536
_exptl_absorpt_coefficient_mu     0.998
_exptl_absorpt_correction_type     multi-scan
_exptl_absorpt_process_details
;
(SADABS; Bruker, 2000)
;
_exptl_absorpt_correction_T_min     0.8785
_exptl_absorpt_correction_T_max     0.9557
_exptl_special_details
;
;
_diffrn_ambient_temperature     293(2)
_diffrn_radiation_type     MoK\a
_diffrn_radiation_wavelength     0.71073
_diffrn_radiation_source     'fine-focus sealed tube'
_diffrn_radiation_monochromator     graphite
_diffrn_measurement_device_type     'Bruker SMART APEX CCD area-detector'
_diffrn_measurement_method     'phi and omega scans'
_diffrn_detector_area_resol_mean     ?
_diffrn_reflns_number     24423
_diffrn_reflns_av_R_equivalents     0.0332
_diffrn_reflns_av_sigmaI/netI     0.0422
_diffrn_reflns_theta_min     2.26
_diffrn_reflns_theta_max     27.62
_diffrn_reflns_theta_full     27.62
_diffrn_measured_fraction_theta_max     0.987
_diffrn_measured_fraction_theta_full     0.987
_diffrn_reflns_limit_h_min     -39
_diffrn_reflns_limit_h_max     37
_diffrn_reflns_limit_k_min     -18
_diffrn_reflns_limit_k_max     22
_diffrn_reflns_limit_l_min     -13
_diffrn_reflns_limit_l_max     13
_diffrn_standards_number     ?
_diffrn_standards_interval_count     ?
_diffrn_standards_interval_time     ?
_diffrn_standards_decay_%     ?
_refine_special_details
;
Refinement of <i>F</i>^2^ against ALL reflections. The weighted <i>R</i>-factor
<i>wR</i> and goodness of fit <i>S</i> are based on <i>F</i>^2^, conventional
<i>R</i>-factors <i>R</i> are based on <i>F</i>, with <i>F</i> set to zero for
negative <i>F</i>^2^. The threshold expression of <i>F</i>^2^ >
\s(<i>F</i>^2^) is used only for calculating <i>R</i>-factors(gt) <i>etc</i>.
and is not relevant to the choice of reflections for refinement.
<i>R</i>-factors based on <i>F</i>^2^ are statistically about twice as large
as those based on <i>F</i>, and <i>R</i>- factors based on ALL data will be
even larger.
;
_reflns_number_total     6357
_reflns_number_gt     4364
_reflns_threshold_expression     I>2sigma(I)
_refine_ls_structure_factor_coef     Fsqd
_refine_ls_matrix_type     full
_refine_ls_R_factor_all     0.0846
_refine_ls_R_factor_gt     0.0496
_refine_ls_wR_factor_gt     0.1454
_refine_ls_wR_factor_ref     0.1776
_refine_ls_goodness_of_fit_ref     1.043
_refine_ls_restrained_S_all     1.043
_refine_ls_number_reflns     6357
_refine_ls_number_parameters     354
_refine_ls_number_restraints     0
_refine_ls_hydrogen_treatment     constr
_refine_ls_weighting_scheme     calc
_refine_ls_weighting_details
         'calc w=1/[\s^2^(Fo^2^)+(0.1167P)^2^+0.0000P] where P=(Fo^2^+2Fc^2^)/3'
_atom_sites_solution_hydrogens     geom
_atom_sites_solution_primary     direct
_atom_sites_solution_secondary     difmap
_refine_ls_shift/su_max     0.001
_refine_ls_shift/su_mean     0.000
_refine_diff_density_max     0.424
_refine_diff_density_min     -0.670
_refine_ls_extinction_method     none
_refine_ls_extinction_coef     ?
loop_
    _atom_type_symbol
    _atom_type_description
    _atom_type_scat_dispersion_real
    _atom_type_scat_dispersion_imag
    _atom_type_scat_source
    'C' 'C' 0.0033 0.0016
                         'International Tables Vol C Tables 4.2.6.8 and 6.1.1.4'
    'H' 'H' 0.0000 0.0000
                         'International Tables Vol C Tables 4.2.6.8 and 6.1.1.4'
    'Cu' 'Cu' 0.3201 1.2651
                         'International Tables Vol C Tables 4.2.6.8 and 6.1.1.4'
    'N' 'N' 0.0061 0.0033
                         'International Tables Vol C Tables 4.2.6.8 and 6.1.1.4'
    'O' 'O' 0.0106 0.0060
                         'International Tables Vol C Tables 4.2.6.8 and 6.1.1.4'
    'S' 'S' 0.1246 0.1234
                         'International Tables Vol C Tables 4.2.6.8 and 6.1.1.4'
_computing_data_collection
;
<i>APEX2</i> (Bruker, 2000)
;
_computing_cell_refinement
;
SAINT (Bruker, 2000)
;
_computing_data_reduction
;
SAINT (Bruker, 2000)
;
_computing_structure_solution
;
<i>SHELXS97</i> (Sheldrick, 2008)
;
_computing_structure_refinement
;
<i>SHELXL97</i> (Sheldrick, 2008)
;
_computing_molecular_graphics
;
SHELXTL (Sheldrick, 2008)
;
_computing_publication_material
;
SHELXTL (Sheldrick, 2008)
;
loop_
    _atom_site_type_symbol
    _atom_site_label
    _atom_site_fract_x
    _atom_site_fract_y
    _atom_site_fract_z
    _atom_site_U_iso_or_equiv
    _atom_site_adp_type
    _atom_site_calc_flag
    _atom_site_refinement_flags
    _atom_site_occupancy
    _atom_site_symmetry_multiplicity
    _atom_site_disorder_assembly
    _atom_site_disorder_group
    C C1 0.91367(10) 0.80765(19) 0.6949(3) 0.0395(7) Uani d . 1 1 . .
    C C2 0.94361(12) 0.8504(2) 0.7863(3) 0.0473(8) Uani d . 1 1 . .
    H H2 0.9447 0.9040 0.7783 0.057 Uiso calc R 1 1 . .
    C C3 0.97159(12) 0.8147(2) 0.8880(3) 0.0507(9) Uani d . 1 1 . .
    H H3 0.9914 0.8443 0.9469 0.061 Uiso calc R 1 1 . .
    C C4 0.97032(12) 0.7360(2) 0.9025(3) 0.0487(8) Uani d . 1 1 . .
    C C5 0.94020(15) 0.6925(2) 0.8154(4) 0.0624(10) Uani d . 1 1 . .
    H H5 0.9388 0.6391 0.8258 0.075 Uiso calc R 1 1 . .
    C C6 0.91192(14) 0.7280(2) 0.7125(3) 0.0568(9) Uani d . 1 1 . .
    H H6 0.8917 0.6981 0.6552 0.068 Uiso calc R 1 1 . .
    C C7 0.88454(10) 0.8481(2) 0.5835(3) 0.0420(7) Uani d . 1 1 . .
    C C8 1.03311(16) 0.7601(3) 1.1220(4) 0.0782(13) Uani d . 1 1 . .
    H H8A 1.0536 0.7839 1.0756 0.117 Uiso calc R 1 1 . .
    H H8B 1.0498 0.7390 1.2004 0.117 Uiso calc R 1 1 . .
    H H8C 1.0121 0.7982 1.1404 0.117 Uiso calc R 1 1 . .
    C C9 0.70228(11) 0.94306(18) 0.6029(3) 0.0395(7) Uani d . 1 1 . .
    C C10 0.69449(13) 0.99837(19) 0.6908(3) 0.0464(8) Uani d . 1 1 . .
    H H10 0.7150 1.0386 0.7133 0.056 Uiso calc R 1 1 . .
    C C11 0.65679(13) 0.9942(2) 0.7449(3) 0.0530(9) Uani d . 1 1 . .
    H H11 0.6518 1.0322 0.8023 0.064 Uiso calc R 1 1 . .
    C C12 0.62624(12) 0.9342(2) 0.7147(3) 0.0515(9) Uani d . 1 1 . .
    C C13 0.63413(13) 0.8776(2) 0.6289(3) 0.0516(9) Uani d . 1 1 . .
    H H13 0.6141 0.8365 0.6085 0.062 Uiso calc R 1 1 . .
    C C14 0.67156(13) 0.88267(18) 0.5744(3) 0.0458(8) Uani d . 1 1 . .
    H H14 0.6764 0.8447 0.5169 0.055 Uiso calc R 1 1 . .
    C C15 0.74312(11) 0.94912(18) 0.5455(3) 0.0398(7) Uani d . 1 1 . .
    C C16 0.58169(19) 0.9886(3) 0.9050(4) 0.0901(16) Uani d . 1 1 . .
    H H16A 0.6090 0.9776 0.9655 0.135 Uiso calc R 1 1 . .
    H H16B 0.5562 0.9829 0.9455 0.135 Uiso calc R 1 1 . .
    H H16C 0.5827 1.0407 0.8743 0.135 Uiso calc R 1 1 . .
    C C17 0.86956(12) 0.9017(2) 0.2168(4) 0.0549(9) Uani d . 1 1 . .
    H H17 0.8782 0.9471 0.2621 0.066 Uiso calc R 1 1 . .
    C C18 0.89325(14) 0.8779(3) 0.1231(4) 0.0674(12) Uani d . 1 1 . .
    H H18 0.9170 0.9079 0.1068 0.081 Uiso calc R 1 1 . .
    C C19 0.88197(13) 0.8122(3) 0.0567(4) 0.0629(11) Uani d . 1 1 . .
    H H19 0.8981 0.7967 -0.0046 0.076 Uiso calc R 1 1 . .
    C C20 0.84605(12) 0.7673(2) 0.0800(3) 0.0475(8) Uani d . 1 1 . .
    C C21 0.83066(14) 0.6981(2) 0.0145(3) 0.0549(9) Uani d . 1 1 . .
    H H21 0.8461 0.6786 -0.0456 0.066 Uiso calc R 1 1 . .
    C C22 0.79377(13) 0.6595(2) 0.0372(3) 0.0525(9) Uani d . 1 1 . .
    H H22 0.7843 0.6146 -0.0083 0.063 Uiso calc R 1 1 . .
    C C23 0.76929(11) 0.68729(18) 0.1307(3) 0.0416(7) Uani d . 1 1 . .
    C C24 0.73153(12) 0.65166(19) 0.1591(3) 0.0447(8) Uani d . 1 1 . .
    H H24 0.7201 0.6068 0.1162 0.054 Uiso calc R 1 1 . .
    C C25 0.71115(12) 0.68223(19) 0.2497(3) 0.0445(8) Uani d . 1 1 . .
    H H25 0.6854 0.6591 0.2679 0.053 Uiso calc R 1 1 . .
    C C26 0.72889(11) 0.74829(18) 0.3155(3) 0.0400(7) Uani d . 1 1 . .
    H H26 0.7148 0.7679 0.3786 0.048 Uiso calc R 1 1 . .
    C C27 0.78475(10) 0.75391(17) 0.1992(3) 0.0362(7) Uani d . 1 1 . .
    C C28 0.82339(10) 0.79504(18) 0.1740(3) 0.0378(7) Uani d . 1 1 . .
    H H5B 0.8518 0.9712 0.4639 0.045 Uiso d R 1 1 . .
    Cu Cu1 0.797423(13) 0.87819(2) 0.37570(3) 0.03815(16) Uani d . 1 1 . .
    N N1 0.83506(9) 0.86080(16) 0.2421(3) 0.0430(6) Uani d . 1 1 . .
    N N2 0.76492(8) 0.78433(15) 0.2920(2) 0.0368(6) Uani d . 1 1 . .
    O O1 0.89755(8) 0.91478(15) 0.5570(2) 0.0581(7) Uani d . 1 1 . .
    O O2 0.85009(8) 0.81458(13) 0.5254(2) 0.0458(5) Uani d . 1 1 . .
    O O3 0.76917(8) 1.00411(14) 0.5740(3) 0.0558(6) Uani d . 1 1 . .
    O O4 0.74829(8) 0.89487(13) 0.4657(2) 0.0439(5) Uani d . 1 1 . .
    O O5 0.82673(8) 0.97740(12) 0.4260(2) 0.0489(6) Uani d . 1 1 . .
    H H5A 0.8159 0.9985 0.4786 0.073 Uiso d R 1 1 . .
    O O6 0.97937(10) -0.00119(17) 0.1092(3) 0.0822(9) Uani d . 1 1 . .
    H H6B 0.9609 0.0363 0.0910 0.099 Uiso d R 1 1 . .
    H H6C 1.0066 0.0119 0.1101 0.099 Uiso d R 1 1 . .
    S S1 1.00341(4) 0.68523(7) 1.02966(10) 0.0694(3) Uani d . 1 1 . .
    S S2 0.57647(4) 0.92277(9) 0.77475(13) 0.0935(5) Uani d . 1 1 . .
loop_
    _atom_site_aniso_label
    _atom_site_aniso_U_11
    _atom_site_aniso_U_22
    _atom_site_aniso_U_33
    _atom_site_aniso_U_12
    _atom_site_aniso_U_13
    _atom_site_aniso_U_23
    C1 0.0325(16) 0.0469(19) 0.0395(16) 0.0020(13) 0.0083(13) 0.0057(13)
    C2 0.0399(19) 0.0486(19) 0.0525(19) -0.0084(15) 0.0070(15) 0.0088(15)
    C3 0.0421(19) 0.067(2) 0.0403(17) -0.0142(17) 0.0018(15) 0.0081(16)
    C4 0.0395(19) 0.066(2) 0.0411(17) 0.0069(16) 0.0082(15) 0.0065(16)
    C5 0.073(3) 0.044(2) 0.064(2) 0.0081(19) -0.002(2) 0.0067(17)
    C6 0.059(2) 0.052(2) 0.052(2) 0.0027(18) -0.0051(18) -0.0054(16)
    C7 0.0313(16) 0.054(2) 0.0401(16) -0.0002(15) 0.0059(13) 0.0022(14)
    C8 0.077(3) 0.102(4) 0.048(2) 0.018(3) -0.006(2) 0.002(2)
    C9 0.0458(18) 0.0377(17) 0.0316(15) 0.0016(14) -0.0005(13) -0.0005(12)
    C10 0.059(2) 0.0433(18) 0.0351(16) -0.0090(15) 0.0050(15) -0.0059(13)
    C11 0.066(2) 0.053(2) 0.0409(17) -0.0049(18) 0.0134(17) -0.0128(15)
    C12 0.053(2) 0.064(2) 0.0388(17) -0.0093(17) 0.0111(16) -0.0106(15)
    C13 0.053(2) 0.053(2) 0.0487(19) -0.0111(16) 0.0089(17) -0.0131(15)
    C14 0.051(2) 0.0438(19) 0.0411(17) -0.0023(15) 0.0056(15) -0.0104(14)
    C15 0.0417(18) 0.0358(16) 0.0376(16) 0.0002(14) -0.0026(14) 0.0021(13)
    C16 0.107(4) 0.097(4) 0.080(3) -0.016(3) 0.051(3) -0.034(3)
    C17 0.046(2) 0.054(2) 0.063(2) -0.0111(17) 0.0098(18) 0.0098(18)
    C18 0.047(2) 0.082(3) 0.078(3) -0.010(2) 0.024(2) 0.023(2)
    C19 0.055(2) 0.072(3) 0.070(2) 0.003(2) 0.034(2) 0.013(2)
    C20 0.0464(19) 0.052(2) 0.0472(18) 0.0092(16) 0.0162(16) 0.0163(15)
    C21 0.067(2) 0.056(2) 0.0467(18) 0.0110(18) 0.0229(18) 0.0013(16)
    C22 0.073(3) 0.0426(19) 0.0441(18) 0.0016(18) 0.0170(18) -0.0016(15)
    C23 0.050(2) 0.0378(17) 0.0369(15) 0.0023(14) 0.0097(14) 0.0034(13)
    C24 0.055(2) 0.0387(17) 0.0386(16) -0.0060(15) 0.0049(15) -0.0007(13)
    C25 0.0444(19) 0.0447(18) 0.0439(17) -0.0101(14) 0.0075(15) 0.0037(14)
    C26 0.0414(18) 0.0430(17) 0.0366(15) -0.0035(14) 0.0100(14) 0.0003(13)
    C27 0.0387(17) 0.0391(16) 0.0302(14) 0.0035(13) 0.0052(12) 0.0088(12)
    C28 0.0386(17) 0.0384(16) 0.0356(15) 0.0036(13) 0.0053(13) 0.0109(12)
    Cu1 0.0367(2) 0.0361(2) 0.0400(2) -0.00390(15) 0.00356(17) 0.00118(15)
    N1 0.0383(15) 0.0448(15) 0.0454(15) -0.0032(12) 0.0068(12) 0.0104(12)
    N2 0.0373(14) 0.0416(14) 0.0314(12) -0.0016(11) 0.0065(11) 0.0024(10)
    O1 0.0417(14) 0.0576(16) 0.0684(16) -0.0104(12) -0.0048(12) 0.0218(12)
    O2 0.0392(13) 0.0479(13) 0.0464(12) -0.0033(10) -0.0008(10) 0.0060(10)
    O3 0.0497(15) 0.0448(14) 0.0723(16) -0.0081(11) 0.0101(13) -0.0149(12)
    O4 0.0457(13) 0.0413(12) 0.0445(12) -0.0041(10) 0.0083(10) -0.0057(9)
    O5 0.0430(13) 0.0382(12) 0.0610(15) -0.0046(10) -0.0003(11) 0.0019(10)
    O6 0.0511(17) 0.0655(18) 0.134(3) -0.0018(14) 0.0276(18) -0.0165(17)
    S1 0.0648(7) 0.0801(7) 0.0561(6) 0.0082(5) -0.0055(5) 0.0215(5)
    S2 0.0787(8) 0.1247(12) 0.0894(9) -0.0404(8) 0.0461(7) -0.0575(8)
_geom_special_details
;
All e.s.d.'s (except the e.s.d. in the dihedral angle between two l.s. planes)
are estimated using the full covariance matrix. The cell e.s.d.'s are taken
into account individually in the estimation of e.s.d.'s in distances, angles
and torsion angles; correlations between e.s.d.'s in cell parameters are only
used when they are defined by crystal symmetry. An approximate (isotropic)
treatment of cell e.s.d.'s is used for estimating e.s.d.'s involving l.s.
planes.
;
loop_
    _geom_bond_atom_site_label_1
    _geom_bond_atom_site_label_2
    _geom_bond_site_symmetry_2
    _geom_bond_distance
    _geom_bond_publ_flag
    C1 C6 . 1.389(5) ?
    C1 C2 . 1.403(5) ?
    C1 C7 . 1.505(4) ?
    C2 C3 . 1.384(5) ?
    C2 H2 . 0.9300 ?
    C3 C4 . 1.366(5) ?
    C3 H3 . 0.9300 ?
    C4 C5 . 1.387(5) ?
    C4 S1 . 1.755(4) ?
    C5 C6 . 1.395(5) ?
    C5 H5 . 0.9300 ?
    C6 H6 . 0.9300 ?
    C7 O2 . 1.243(4) ?
    C7 O1 . 1.266(4) ?
    C8 S1 . 1.759(5) ?
    C8 H8A . 0.9600 ?
    C8 H8B . 0.9600 ?
    C8 H8C . 0.9600 ?
    C9 C14 . 1.388(4) ?
    C9 C10 . 1.392(4) ?
    C9 C15 . 1.487(5) ?
    C10 C11 . 1.378(5) ?
    C10 H10 . 0.9300 ?
    C11 C12 . 1.382(5) ?
    C11 H11 . 0.9300 ?
    C12 C13 . 1.392(5) ?
    C12 S2 . 1.759(4) ?
    C13 C14 . 1.374(5) ?
    C13 H13 . 0.9300 ?
    C14 H14 . 0.9300 ?
    C15 O3 . 1.232(4) ?
    C15 O4 . 1.296(4) ?
    C16 S2 . 1.780(4) ?
    C16 H16A . 0.9600 ?
    C16 H16B . 0.9600 ?
    C16 H16C . 0.9600 ?
    C17 N1 . 1.330(4) ?
    C17 C18 . 1.403(6) ?
    C17 H17 . 0.9300 ?
    C18 C19 . 1.345(6) ?
    C18 H18 . 0.9300 ?
    C19 C20 . 1.395(5) ?
    C19 H19 . 0.9300 ?
    C20 C28 . 1.408(4) ?
    C20 C21 . 1.415(5) ?
    C21 C22 . 1.361(5) ?
    C21 H21 . 0.9300 ?
    C22 C23 . 1.439(4) ?
    C22 H22 . 0.9300 ?
    C23 C24 . 1.382(4) ?
    C23 C27 . 1.392(4) ?
    C24 C25 . 1.354(4) ?
    C24 H24 . 0.9300 ?
    C25 C26 . 1.390(4) ?
    C25 H25 . 0.9300 ?
    C26 N2 . 1.320(4) ?
    C26 H26 . 0.9300 ?
    C27 N2 . 1.363(4) ?
    C27 C28 . 1.436(4) ?
    C28 N1 . 1.356(4) ?
    Cu1 O4 . 1.945(2) ?
    Cu1 O5 . 1.953(2) ?
    Cu1 N2 . 2.010(3) ?
    Cu1 N1 . 2.018(3) ?
    Cu1 O2 . 2.301(2) ?
    O5 H5B . 0.7928 ?
    O5 H5A . 0.7938 ?
    O6 H6B . 0.8499 ?
    O6 H6C . 0.8500 ?
loop_
    _geom_angle_atom_site_label_1
    _geom_angle_atom_site_label_2
    _geom_angle_atom_site_label_3
    _geom_angle_site_symmetry_1
    _geom_angle_site_symmetry_3
    _geom_angle
    _geom_angle_publ_flag
    C6 C1 C2 . . 117.5(3) ?
    C6 C1 C7 . . 122.2(3) ?
    C2 C1 C7 . . 120.3(3) ?
    C3 C2 C1 . . 121.6(3) ?
    C3 C2 H2 . . 119.2 ?
    C1 C2 H2 . . 119.2 ?
    C4 C3 C2 . . 120.3(3) ?
    C4 C3 H3 . . 119.8 ?
    C2 C3 H3 . . 119.8 ?
    C3 C4 C5 . . 119.4(3) ?
    C3 C4 S1 . . 124.0(3) ?
    C5 C4 S1 . . 116.6(3) ?
    C4 C5 C6 . . 120.7(4) ?
    C4 C5 H5 . . 119.7 ?
    C6 C5 H5 . . 119.7 ?
    C1 C6 C5 . . 120.5(4) ?
    C1 C6 H6 . . 119.8 ?
    C5 C6 H6 . . 119.8 ?
    O2 C7 O1 . . 125.2(3) ?
    O2 C7 C1 . . 118.7(3) ?
    O1 C7 C1 . . 116.1(3) ?
    S1 C8 H8A . . 109.5 ?
    S1 C8 H8B . . 109.5 ?
    H8A C8 H8B . . 109.5 ?
    S1 C8 H8C . . 109.5 ?
    H8A C8 H8C . . 109.5 ?
    H8B C8 H8C . . 109.5 ?
    C14 C9 C10 . . 117.9(3) ?
    C14 C9 C15 . . 122.4(3) ?
    C10 C9 C15 . . 119.7(3) ?
    C11 C10 C9 . . 120.8(3) ?
    C11 C10 H10 . . 119.6 ?
    C9 C10 H10 . . 119.6 ?
    C10 C11 C12 . . 120.7(3) ?
    C10 C11 H11 . . 119.7 ?
    C12 C11 H11 . . 119.7 ?
    C11 C12 C13 . . 119.0(3) ?
    C11 C12 S2 . . 125.3(3) ?
    C13 C12 S2 . . 115.7(3) ?
    C14 C13 C12 . . 119.9(3) ?
    C14 C13 H13 . . 120.1 ?
    C12 C13 H13 . . 120.1 ?
    C13 C14 C9 . . 121.7(3) ?
    C13 C14 H14 . . 119.2 ?
    C9 C14 H14 . . 119.2 ?
    O3 C15 O4 . . 124.4(3) ?
    O3 C15 C9 . . 119.6(3) ?
    O4 C15 C9 . . 116.0(3) ?
    S2 C16 H16A . . 109.5 ?
    S2 C16 H16B . . 109.5 ?
    H16A C16 H16B . . 109.5 ?
    S2 C16 H16C . . 109.5 ?
    H16A C16 H16C . . 109.5 ?
    H16B C16 H16C . . 109.5 ?
    N1 C17 C18 . . 121.4(4) ?
    N1 C17 H17 . . 119.3 ?
    C18 C17 H17 . . 119.3 ?
    C19 C18 C17 . . 120.8(3) ?
    C19 C18 H18 . . 119.6 ?
    C17 C18 H18 . . 119.6 ?
    C18 C19 C20 . . 119.8(4) ?
    C18 C19 H19 . . 120.1 ?
    C20 C19 H19 . . 120.1 ?
    C19 C20 C28 . . 116.4(3) ?
    C19 C20 C21 . . 124.8(3) ?
    C28 C20 C21 . . 118.8(3) ?
    C22 C21 C20 . . 121.6(3) ?
    C22 C21 H21 . . 119.2 ?
    C20 C21 H21 . . 119.2 ?
    C21 C22 C23 . . 120.9(3) ?
    C21 C22 H22 . . 119.6 ?
    C23 C22 H22 . . 119.6 ?
    C24 C23 C27 . . 117.2(3) ?
    C24 C23 C22 . . 124.4(3) ?
    C27 C23 C22 . . 118.4(3) ?
    C25 C24 C23 . . 119.8(3) ?
    C25 C24 H24 . . 120.1 ?
    C23 C24 H24 . . 120.1 ?
    C24 C25 C26 . . 119.8(3) ?
    C24 C25 H25 . . 120.1 ?
    C26 C25 H25 . . 120.1 ?
    N2 C26 C25 . . 122.6(3) ?
    N2 C26 H26 . . 118.7 ?
    C25 C26 H26 . . 118.7 ?
    N2 C27 C23 . . 123.4(3) ?
    N2 C27 C28 . . 115.9(3) ?
    C23 C27 C28 . . 120.6(3) ?
    N1 C28 C20 . . 123.8(3) ?
    N1 C28 C27 . . 116.6(3) ?
    C20 C28 C27 . . 119.6(3) ?
    O4 Cu1 O5 . . 94.74(10) ?
    O4 Cu1 N2 . . 89.22(9) ?
    O5 Cu1 N2 . . 169.62(9) ?
    O4 Cu1 N1 . . 164.97(11) ?
    O5 Cu1 N1 . . 92.14(11) ?
    N2 Cu1 N1 . . 81.88(10) ?
    O4 Cu1 O2 . . 102.47(9) ?
    O5 Cu1 O2 . . 90.72(9) ?
    N2 Cu1 O2 . . 97.80(9) ?
    N1 Cu1 O2 . . 90.77(10) ?
    C17 N1 C28 . . 117.7(3) ?
    C17 N1 Cu1 . . 129.8(3) ?
    C28 N1 Cu1 . . 112.4(2) ?
    C26 N2 C27 . . 117.1(3) ?
    C26 N2 Cu1 . . 130.0(2) ?
    C27 N2 Cu1 . . 112.9(2) ?
    C7 O2 Cu1 . . 121.4(2) ?
    C15 O4 Cu1 . . 129.5(2) ?
    Cu1 O5 H5B . . 111.0 ?
    Cu1 O5 H5A . . 111.7 ?
    H5B O5 H5A . . 100.8 ?
    H6B O6 H6C . . 112.9 ?
    C4 S1 C8 . . 102.6(2) ?
    C12 S2 C16 . . 105.4(2) ?
loop_
    _geom_torsion_atom_site_label_1
    _geom_torsion_atom_site_label_2
    _geom_torsion_atom_site_label_3
    _geom_torsion_atom_site_label_4
    _geom_torsion_site_symmetry_1
    _geom_torsion_site_symmetry_2
    _geom_torsion_site_symmetry_3
    _geom_torsion_site_symmetry_4
    _geom_torsion
    _geom_torsion_publ_flag
    C6 C1 C2 C3 . . . . 2.2(5) ?
    C7 C1 C2 C3 . . . . -178.4(3) ?
    C1 C2 C3 C4 . . . . -0.6(5) ?
    C2 C3 C4 C5 . . . . -1.1(5) ?
    C2 C3 C4 S1 . . . . -178.6(3) ?
    C3 C4 C5 C6 . . . . 1.2(6) ?
    S1 C4 C5 C6 . . . . 178.9(3) ?
    C2 C1 C6 C5 . . . . -2.1(5) ?
    C7 C1 C6 C5 . . . . 178.6(3) ?
    C4 C5 C6 C1 . . . . 0.4(6) ?
    C6 C1 C7 O2 . . . . 19.7(5) ?
    C2 C1 C7 O2 . . . . -159.7(3) ?
    C6 C1 C7 O1 . . . . -160.6(3) ?
    C2 C1 C7 O1 . . . . 20.0(4) ?
    C14 C9 C10 C11 . . . . -1.7(5) ?
    C15 C9 C10 C11 . . . . 179.7(3) ?
    C9 C10 C11 C12 . . . . 1.2(5) ?
    C10 C11 C12 C13 . . . . 0.2(6) ?
    C10 C11 C12 S2 . . . . -179.0(3) ?
    C11 C12 C13 C14 . . . . -0.9(6) ?
    S2 C12 C13 C14 . . . . 178.4(3) ?
    C12 C13 C14 C9 . . . . 0.3(6) ?
    C10 C9 C14 C13 . . . . 1.0(5) ?
    C15 C9 C14 C13 . . . . 179.6(3) ?
    C14 C9 C15 O3 . . . . 179.8(3) ?
    C10 C9 C15 O3 . . . . -1.7(5) ?
    C14 C9 C15 O4 . . . . 0.6(4) ?
    C10 C9 C15 O4 . . . . 179.1(3) ?
    N1 C17 C18 C19 . . . . -0.7(6) ?
    C17 C18 C19 C20 . . . . 0.6(6) ?
    C18 C19 C20 C28 . . . . 0.2(6) ?
    C18 C19 C20 C21 . . . . 178.7(4) ?
    C19 C20 C21 C22 . . . . -176.3(4) ?
    C28 C20 C21 C22 . . . . 2.2(5) ?
    C20 C21 C22 C23 . . . . -0.9(6) ?
    C21 C22 C23 C24 . . . . 179.8(3) ?
    C21 C22 C23 C27 . . . . -1.2(5) ?
    C27 C23 C24 C25 . . . . 0.4(5) ?
    C22 C23 C24 C25 . . . . 179.5(3) ?
    C23 C24 C25 C26 . . . . -1.4(5) ?
    C24 C25 C26 N2 . . . . 1.3(5) ?
    C24 C23 C27 N2 . . . . 0.7(5) ?
    C22 C23 C27 N2 . . . . -178.4(3) ?
    C24 C23 C27 C28 . . . . -179.0(3) ?
    C22 C23 C27 C28 . . . . 1.8(5) ?
    C19 C20 C28 N1 . . . . -1.0(5) ?
    C21 C20 C28 N1 . . . . -179.6(3) ?
    C19 C20 C28 C27 . . . . 177.1(3) ?
    C21 C20 C28 C27 . . . . -1.5(5) ?
    N2 C27 C28 N1 . . . . -2.1(4) ?
    C23 C27 C28 N1 . . . . 177.7(3) ?
    N2 C27 C28 C20 . . . . 179.7(3) ?
    C23 C27 C28 C20 . . . . -0.5(4) ?
    C18 C17 N1 C28 . . . . -0.1(5) ?
    C18 C17 N1 Cu1 . . . . 176.6(3) ?
    C20 C28 N1 C17 . . . . 1.0(5) ?
    C27 C28 N1 C17 . . . . -177.2(3) ?
    C20 C28 N1 Cu1 . . . . -176.3(2) ?
    C27 C28 N1 Cu1 . . . . 5.5(3) ?
    O4 Cu1 N1 C17 . . . . 123.6(4) ?
    O5 Cu1 N1 C17 . . . . 6.4(3) ?
    N2 Cu1 N1 C17 . . . . 177.9(3) ?
    O2 Cu1 N1 C17 . . . . -84.4(3) ?
    O4 Cu1 N1 C28 . . . . -59.5(5) ?
    O5 Cu1 N1 C28 . . . . -176.7(2) ?
    N2 Cu1 N1 C28 . . . . -5.3(2) ?
    O2 Cu1 N1 C28 . . . . 92.5(2) ?
    C25 C26 N2 C27 . . . . -0.2(5) ?
    C25 C26 N2 Cu1 . . . . -178.5(2) ?
    C23 C27 N2 C26 . . . . -0.8(4) ?
    C28 C27 N2 C26 . . . . 178.9(3) ?
    C23 C27 N2 Cu1 . . . . 177.7(2) ?
    C28 C27 N2 Cu1 . . . . -2.5(3) ?
    O4 Cu1 N2 C26 . . . . -9.6(3) ?
    O5 Cu1 N2 C26 . . . . -122.2(5) ?
    N1 Cu1 N2 C26 . . . . -177.5(3) ?
    O2 Cu1 N2 C26 . . . . 92.9(3) ?
    O4 Cu1 N2 C27 . . . . 172.0(2) ?
    O5 Cu1 N2 C27 . . . . 59.5(6) ?
    N1 Cu1 N2 C27 . . . . 4.2(2) ?
    O2 Cu1 N2 C27 . . . . -85.5(2) ?
    O1 C7 O2 Cu1 . . . . -9.7(4) ?
    C1 C7 O2 Cu1 . . . . 170.0(2) ?
    O4 Cu1 O2 C7 . . . . -105.1(2) ?
    O5 Cu1 O2 C7 . . . . -10.1(2) ?
    N2 Cu1 O2 C7 . . . . 164.0(2) ?
    N1 Cu1 O2 C7 . . . . 82.1(2) ?
    O3 C15 O4 Cu1 . . . . 3.7(5) ?
    C9 C15 O4 Cu1 . . . . -177.1(2) ?
    O5 Cu1 O4 C15 . . . . -9.0(3) ?
    N2 Cu1 O4 C15 . . . . -179.4(3) ?
    N1 Cu1 O4 C15 . . . . -126.0(4) ?
    O2 Cu1 O4 C15 . . . . 82.8(3) ?
    C3 C4 S1 C8 . . . . 1.7(4) ?
    C5 C4 S1 C8 . . . . -175.8(3) ?
    C11 C12 S2 C16 . . . . -13.4(4) ?
    C13 C12 S2 C16 . . . . 167.4(3) ?
loop_
    _geom_hbond_atom_site_label_D
    _geom_hbond_atom_site_label_H
    _geom_hbond_atom_site_label_A
    _geom_hbond_site_symmetry_A
    _geom_hbond_distance_DH
    _geom_hbond_distance_HA
    _geom_hbond_distance_DA
    _geom_hbond_angle_DHA
    O5 H5A O3 . 0.79 1.90 2.614(3) 149.2
    O5 H5B O1 . 0.79 1.82 2.554(3) 154.0
    C8 H8B S2 8_566 0.96 2.97 3.672(5) 131.1
    O6 H6B O1 6_565 0.85 2.06 2.845(4) 154
    C18 H18 O6 1_565 0.93 2.45 3.361(6) 168
    C22 H22 O3 4_645 0.93 2.51 3.364(4) 153
_iucr_refine_instructions_details
;
TITL jj                     C2/c
CELL  0.71073   30.2105   17.2468   10.7009    90.000   101.426    90.000
ZERR        4    0.0012    0.0006    0.0004     0.000     0.002     0.000
LATT 7
SYMM             - X ,              Y ,    0.50000 - Z
SFAC C  H  Cu N  O  S
UNIT 224 192 8 16 48 16
L.S. 800
simu 0.01 0.02 2.0 C16 C12
ACTA
BOND $H
omit -9 1 1
omit -8 2 1
omit 2 2 1
omit 0 2 1
omit 1 1 0
omit -7 1 1
omit -7 3 1
omit 2 2 0
omit 4 0 0
omit 4 2 0
omit -3 1 1
omit 0 2 0
omit 4 0 2
omit 5 1 0
omit 3 1 1
omit -2 2 1
omit 1 1 1
omit 3 1 0
FMAP 2
PLAN 5
htab C8 S2
HTAB C22 O3
EQIV $1 1/2+X, 1.5-Y, 1/2+Z
EQIV $2 1.5-X, 1/2+Y, 1/2-Z
HTAB C8 S2_$1
HTAB O3 C22_$2
HTAB O5 O1
HTAB O5 O3
HTAB O6 O1
HTAB
CONF
WGHT    0.116700
FVAR       0.05698
C1    1    0.913673    0.807651    0.694922    11.00000    0.03250    0.04694 =
         0.03952    0.00567    0.00826    0.00201
C2    1    0.943607    0.850406    0.786310    11.00000    0.03988    0.04857 =
         0.05246    0.00881    0.00699   -0.00839
AFIX  43
H2    2    0.944674    0.904036    0.778348    11.00000   -1.20000
AFIX   0
C3    1    0.971590    0.814662    0.888048    11.00000    0.04209    0.06713 =
         0.04030    0.00811    0.00181   -0.01417
AFIX  43
H3    2    0.991350    0.844303    0.946859    11.00000   -1.20000
AFIX   0
C4    1    0.970324    0.736032    0.902493    11.00000    0.03950    0.06559 =
         0.04107    0.00652    0.00819    0.00688
C5    1    0.940197    0.692491    0.815432    11.00000    0.07286    0.04415 =
         0.06365    0.00672   -0.00235    0.00813
AFIX  43
H5    2    0.938835    0.639064    0.825808    11.00000   -1.20000
AFIX   0
C6    1    0.911921    0.728020    0.712473    11.00000    0.05937    0.05184 =
         0.05244   -0.00540   -0.00513    0.00268
AFIX  43
H6    2    0.891746    0.698149    0.655161    11.00000   -1.20000
AFIX   0
C7    1    0.884540    0.848057    0.583495    11.00000    0.03126    0.05421 =
         0.04009    0.00221    0.00592   -0.00024
C8    1    1.033112    0.760054    1.121982    11.00000    0.07737    0.10195 =
         0.04776    0.00219   -0.00572    0.01782
AFIX 137
H8A   2    1.053646    0.783857    1.075607    11.00000   -1.50000
H8B   2    1.049759    0.738962    1.200361    11.00000   -1.50000
H8C   2    1.012139    0.798170    1.140354    11.00000   -1.50000
AFIX   0
C9    1    0.702282    0.943063    0.602898    11.00000    0.04581    0.03770 =
         0.03161   -0.00045   -0.00045    0.00163
C10   1    0.694495    0.998374    0.690786    11.00000    0.05923    0.04325 =
         0.03505   -0.00593    0.00502   -0.00902
AFIX  43
H10   2    0.714998    1.038643    0.713289    11.00000   -1.20000
AFIX   0
C11   1    0.656787    0.994219    0.744877    11.00000    0.06631    0.05299 =
         0.04091   -0.01283    0.01344   -0.00491
AFIX  43
H11   2    0.651846    1.032201    0.802270    11.00000   -1.20000
AFIX   0
C12   1    0.626238    0.934181    0.714698    11.00000    0.05276    0.06383 =
         0.03878   -0.01063    0.01106   -0.00928
C13   1    0.634129    0.877621    0.628887    11.00000    0.05255    0.05297 =
         0.04868   -0.01310    0.00888   -0.01110
AFIX  43
H13   2    0.614097    0.836483    0.608498    11.00000   -1.20000
AFIX   0
C14   1    0.671560    0.882675    0.574371    11.00000    0.05092    0.04384 =
         0.04105   -0.01037    0.00560   -0.00229
AFIX  43
H14   2    0.676435    0.844683    0.516915    11.00000   -1.20000
AFIX   0
C15   1    0.743121    0.949123    0.545475    11.00000    0.04170    0.03581 =
         0.03759    0.00215   -0.00257    0.00024
C16   1    0.581692    0.988588    0.905023    11.00000    0.10692    0.09679 =
         0.07994   -0.03445    0.05111   -0.01604
AFIX 137
H16A  2    0.608964    0.977645    0.965465    11.00000   -1.50000
H16B  2    0.556223    0.982875    0.945516    11.00000   -1.50000
H16C  2    0.582708    1.040733    0.874334    11.00000   -1.50000
AFIX   0
C17   1    0.869561    0.901700    0.216788    11.00000    0.04627    0.05446 =
         0.06343    0.00977    0.00985   -0.01109
AFIX  43
H17   2    0.878169    0.947051    0.262138    11.00000   -1.20000
AFIX   0
C18   1    0.893254    0.877905    0.123119    11.00000    0.04689    0.08152 =
         0.07845    0.02350    0.02367   -0.00954
AFIX  43
H18   2    0.917043    0.907922    0.106774    11.00000   -1.20000
AFIX   0
C19   1    0.881968    0.812202    0.056698    11.00000    0.05495    0.07245 =
         0.07014    0.01307    0.03350    0.00269
AFIX  43
H19   2    0.898072    0.796732   -0.004620    11.00000   -1.20000
AFIX   0
C20   1    0.846054    0.767331    0.080009    11.00000    0.04640    0.05187 =
         0.04717    0.01634    0.01623    0.00921
C21   1    0.830665    0.698136    0.014474    11.00000    0.06655    0.05621 =
         0.04673    0.00128    0.02288    0.01100
AFIX  43
H21   2    0.846142    0.678575   -0.045607    11.00000   -1.20000
AFIX   0
C22   1    0.793769    0.659510    0.037209    11.00000    0.07315    0.04260 =
         0.04410   -0.00160    0.01701    0.00156
AFIX  43
H22   2    0.784252    0.614576   -0.008300    11.00000   -1.20000
AFIX   0
C23   1    0.769291    0.687286    0.130745    11.00000    0.05044    0.03783 =
         0.03693    0.00340    0.00972    0.00227
C24   1    0.731530    0.651661    0.159150    11.00000    0.05510    0.03871 =
         0.03859   -0.00071    0.00485   -0.00599
AFIX  43
H24   2    0.720146    0.606827    0.116188    11.00000   -1.20000
AFIX   0
C25   1    0.711155    0.682226    0.249720    11.00000    0.04438    0.04473 =
         0.04395    0.00366    0.00750   -0.01007
AFIX  43
H25   2    0.685350    0.659074    0.267874    11.00000   -1.20000
AFIX   0
C26   1    0.728890    0.748286    0.315509    11.00000    0.04144    0.04297 =
         0.03655    0.00031    0.00998   -0.00350
AFIX  43
H26   2    0.714816    0.767884    0.378619    11.00000   -1.20000
AFIX   0
C27   1    0.784751    0.753906    0.199169    11.00000    0.03868    0.03909 =
         0.03015    0.00882    0.00516    0.00349
C28   1    0.823385    0.795044    0.174037    11.00000    0.03856    0.03841 =
         0.03564    0.01089    0.00528    0.00362
AFIX   3
H5B   2    0.851815    0.971184    0.463927    11.00000   -1.20000
AFIX   0
CU1   3    0.797423    0.878191    0.375697    11.00000    0.03669    0.03607 =
         0.04003    0.00118    0.00356   -0.00390
N1    4    0.835062    0.860799    0.242110    11.00000    0.03830    0.04482 =
         0.04537    0.01035    0.00681   -0.00322
N2    4    0.764916    0.784333    0.292008    11.00000    0.03726    0.04164 =
         0.03143    0.00238    0.00653   -0.00156
O1    5    0.897553    0.914781    0.557032    11.00000    0.04169    0.05761 =
         0.06843    0.02184   -0.00478   -0.01040
O2    5    0.850090    0.814584    0.525434    11.00000    0.03922    0.04789 =
         0.04642    0.00605   -0.00080   -0.00327
O3    5    0.769175    1.004110    0.573996    11.00000    0.04967    0.04479 =
         0.07225   -0.01493    0.01006   -0.00810
O4    5    0.748286    0.894869    0.465742    11.00000    0.04565    0.04126 =
         0.04451   -0.00567    0.00833   -0.00412
O5    5    0.826729    0.977405    0.426035    11.00000    0.04301    0.03819 =
         0.06098    0.00187   -0.00033   -0.00457
AFIX   3
H5A   2    0.815879    0.998515    0.478646    11.00000   -1.50000
AFIX   0
O6    5    0.979369   -0.001192    0.109176    11.00000    0.05111    0.06550 =
         0.13390   -0.01650    0.02759   -0.00182
AFIX   3
H6B   2    0.960939    0.036268    0.091026    11.00000   -1.20000
H6C   2    1.006559    0.011878    0.110096    11.00000   -1.20000
AFIX   0
S1    6    1.003407    0.685231    1.029656    11.00000    0.06478    0.08014 =
         0.05610    0.02149   -0.00550    0.00819
S2    6    0.576468    0.922769    0.774747    11.00000    0.07868    0.12472 =
         0.08937   -0.05748    0.04605   -0.04044
HKLF 4
REM  jj                     C2/c
REM R1 =  0.0496 for   4364 Fo > 4sig(Fo)  and  0.0846 for all   6273 data
REM    354 parameters refined using      0 restraints
END
WGHT      0.0866      2.8826
REM Highest difference peak  0.424,  deepest hole -0.670,  1-sigma level  0.094
;
