# Supplementary material for: Crystal structure of aqua­bis­[4-(methyl­sulfan­yl)benzoato-κO](1,10-phenanthroline-κ2 N,N′)copper(II) monohydrate
Source: Acta Crystallogr E Crystallogr Commun. 2015 Jul 29;71(Pt 8):980–2. doi: 10.1107/S205698901501364X (PMC4571371; doi:10.1107/S205698901501364X)
Supplement: Supplementary file 2 [file e-71-00980-Isup2.hkl]

# 
# h,k,l, Fc-squared, Fo-squared, sigma(Fo-squared) and status flag 
# 
data_I
_shelx_title ' jj                     C2/c' 
_shelx_refln_list_code          4 
_shelx_F_calc_maximum      536.79 
_exptl_crystal_F_000      2520.00 
_reflns_d_resolution_high  0.7666 
 
loop_ 
 _symmetry_equiv_pos_as_xyz 
 'x, y, z' 
 '-x, y, -z+1/2' 
 'x+1/2, y+1/2, z' 
 '-x+1/2, y+1/2, -z+1/2' 
 '-x, -y, -z' 
 'x, -y, z-1/2' 
 '-x+1/2, -y+1/2, -z' 
 'x+1/2, -y+1/2, z-1/2' 
 
_cell_length_a    30.2105 
_cell_length_b    17.2468 
_cell_length_c    10.7009 
_cell_angle_alpha  90.000 
_cell_angle_beta  101.426 
_cell_angle_gamma  90.000 
 
_shelx_F_squared_multiplier     1.000 
 
loop_ 
 _refln_index_h 
 _refln_index_k 
 _refln_index_l 
 _refln_F_squared_calc 
 _refln_F_squared_meas 
 _refln_F_squared_sigma 
 _refln_observed_status 
   6   0   0       29.73       -9.24     15.40 o 
   8   0   0      243.66        6.16     21.56 o 
  10   0   0    33074.28    25297.00    585.22 o 
  12   0   0      688.70      740.80     75.46 o 
  14   0   0     8357.72     8181.81    157.39 o 
  16   0   0      666.51      818.28     54.64 o 
  18   0   0      450.83      367.25     38.31 o 
  20   0   0     2533.30     2476.49    151.75 o 
  22   0   0    11948.14    11936.16    194.87 o 
  24   0   0     7742.17     8334.19    274.28 o 
  26   0   0      132.04      166.33    120.12 o 
  28   0   0      825.98      702.27    144.77 o 
  30   0   0     5146.38     5621.21    295.69 o 
  32   0   0     2815.32     2769.03    218.69 o 
  34   0   0     4387.77     4001.07    292.61 o 
  36   0   0       22.68     -144.77    144.77 o 
  38   0   0       44.42      -27.72    169.41 o 
   7   1   0       38.70        4.81      9.96 o 
  11   1   0     2438.94     2715.08     55.85 o 
  13   1   0    24263.19    25771.55    262.67 o 
  15   1   0     7438.33     9147.00    111.57 o 
  17   1   0     1497.34     1550.92     45.85 o 
  19   1   0     5012.67     5654.68     89.59 o 
  21   1   0      211.48      246.92     33.14 o 
  23   1   0     2905.78     2839.95     70.52 o 
  25   1   0      445.28      426.68     58.61 o 
  27   1   0     2937.78     2863.57    163.17 o 
  29   1   0      257.51      150.27     91.40 o 
  31   1   0      140.46       62.83     95.76 o 
  33   1   0      240.85       48.30    102.30 o 
  35   1   0     1091.47      974.49    181.73 o 
  37   1   0      765.65      640.58    138.61 o 
  10   2   0      311.16      307.39     32.90 o 
  12   2   0      860.99      782.18     34.42 o 
  14   2   0     1682.55     1937.36     46.26 o 
  16   2   0     6226.69     8029.96    104.02 o 
  18   2   0     6441.60     7252.97    100.46 o 
  20   2   0      363.60      253.34     32.01 o 
  22   2   0     2340.42     2557.20     67.10 o 
  24   2   0       15.61       47.18     42.03 o 
  26   2   0      754.48      785.49     67.21 o 
  28   2   0      132.61       12.32     84.94 o 
  30   2   0       29.17      -75.30    123.20 o 
  32   2   0      751.53      745.64    200.21 o 
  34   2   0     1835.26     1727.13    139.39 o 
  36   2   0       43.94     -163.80    195.59 o 
  38   2   0       50.18     -113.25    113.25 o 
   9   3   0       34.89      205.78     38.13 o 
  11   3   0     4315.65     4283.54     77.80 o 
  13   3   0    16327.19    16354.11    176.19 o 
  15   3   0     4210.81     3689.78     63.63 o 
  17   3   0    24147.42    25244.34    265.73 o 
  19   3   0     3017.99     3061.38     84.99 o 
  21   3   0      503.77      518.88     38.47 o 
  23   3   0     9130.71    10199.91    161.51 o 
  25   3   0     5866.76     6350.85    148.62 o 
  27   3   0     1342.94     1395.33     87.84 o 
  29   3   0       32.64      -54.73     84.86 o 
  31   3   0      477.40      380.30    101.74 o 
  33   3   0       45.56       25.59     98.94 o 
  35   3   0      138.00       69.91    107.66 o 
  37   3   0      214.45     -113.00    113.00 o 
   6   4   0     2966.88     1474.87     49.28 o 
   8   4   0     3240.06     2429.24     46.48 o 
  10   4   0    30943.44    32922.73    334.28 o 
  12   4   0    24080.90    22987.59    214.76 o 
  14   4   0     3542.76     3200.79     51.28 o 
  16   4   0    13928.14    14859.88    150.65 o 
  18   4   0     1614.67     1444.21     43.40 o 
  20   4   0    21681.27    22006.17    217.97 o 
  22   4   0    10490.67    11381.80    195.61 o 
  24   4   0     8735.80     8424.10    146.38 o 
  26   4   0     1348.78     1485.15     87.72 o 
  28   4   0       20.67      -12.78     55.67 o 
  30   4   0     2316.52     2179.04    133.93 o 
  32   4   0     2274.73     2252.17    146.90 o 
  34   4   0       56.33      -31.39    101.26 o 
  36   4   0       43.70     -102.02    104.81 o 
  38   4   0       45.78     -114.45    114.45 o 
   1   5   0      822.15      995.46     30.53 o 
   3   5   0      323.72      240.88     32.89 o 
   5   5   0     6749.05     6629.25    230.69 o 
   7   5   0     7394.12     7600.78     85.84 o 
   9   5   0    11093.22    11563.85    131.73 o 
  11   5   0    11063.14    12677.42    118.78 o 
  13   5   0    11246.62    11747.53    113.44 o 
  15   5   0    27042.44    29043.14    270.91 o 
  17   5   0     2214.62     2482.09     58.77 o 
  19   5   0    29399.14    30644.84    290.64 o 
  21   5   0     2412.67     2322.39     80.47 o 
  23   5   0      761.40      874.92     57.64 o 
  25   5   0     2830.28     2612.54     90.80 o 
  27   5   0     1358.55     1544.53     84.70 o 
  29   5   0     1866.30     1837.46     93.83 o 
  31   5   0     1787.54     1574.94    126.32 o 
  33   5   0      495.78      287.66    107.40 o 
  35   5   0      183.10       94.08    154.01 o 
  37   5   0       43.47      -52.36    175.57 o 
   0   6   0    23073.23    24120.63    252.27 o 
   2   6   0      223.80      203.82     12.91 o 
   4   6   0     6539.55     7667.65     71.43 o 
   6   6   0    48038.11    52801.21    413.77 o 
   8   6   0       69.39       24.85     18.85 o 
  10   6   0      213.37      124.11     19.81 o 
  12   6   0     2623.37     2750.25     43.61 o 
  14   6   0      364.85      261.20     22.66 o 
  16   6   0      468.58      564.67     30.64 o 
  18   6   0     8832.51     9623.41    113.67 o 
  20   6   0       94.18       74.05     45.35 o 
  22   6   0      391.00      440.14     50.64 o 
  24   6   0      762.46      801.45     59.50 o 
  26   6   0      576.05      505.15     67.41 o 
  28   6   0      539.16      576.32     95.18 o 
  30   6   0       42.11       29.03     63.95 o 
  32   6   0        4.58      -67.76    138.61 o 
  34   6   0      949.80      742.31    175.57 o 
  36   6   0       97.52       70.84    175.57 o 
   1   7   0    17281.24    18493.16    147.63 o 
   3   7   0      181.47      196.96     12.45 o 
   5   7   0    16226.75    16613.48    140.65 o 
   7   7   0    16526.83    18556.87    168.84 o 
   9   7   0     2963.79     3554.06     51.64 o 
  11   7   0      161.44      140.81     22.14 o 
  13   7   0       13.41       10.36     22.27 o 
  15   7   0     3519.46     3303.81     52.90 o 
  17   7   0      141.49      136.06     27.92 o 
  19   7   0        8.96      -27.19     48.41 o 
  21   7   0     1820.56     1802.86     67.30 o 
  23   7   0      735.97      748.70     59.20 o 
  25   7   0     2705.65     2471.65     94.19 o 
  27   7   0     1738.23     1674.43    108.04 o 
  29   7   0      233.75      203.77     79.18 o 
  31   7   0        0.10      -55.94     75.08 o 
  33   7   0      432.34      406.58    160.17 o 
  35   7   0      841.97      726.91    187.89 o 
   0   8   0    19925.74    18603.58    202.50 o 
   2   8   0    50477.35    54477.96    412.66 o 
   4   8   0     5394.43     5681.45     56.21 o 
   6   8   0     2148.58     2523.06     52.82 o 
   8   8   0    13920.88    15316.69    146.11 o 
  10   8   0     3970.83     3395.49     54.14 o 
  12   8   0    17917.21    18161.46    173.22 o 
  14   8   0      541.06      643.75     32.79 o 
  16   8   0     4131.22     4316.76     70.66 o 
  18   8   0     3908.98     3746.92     78.67 o 
  20   8   0     1373.54     1621.72     63.05 o 
  22   8   0     4930.84     5258.54    137.46 o 
  24   8   0       82.97       68.40    121.39 o 
  26   8   0      761.57      640.81     89.36 o 
  28   8   0     2317.46     2517.91    142.96 o 
  30   8   0     1401.98     1422.32    114.67 o 
  32   8   0     1354.32     1345.58    118.93 o 
  34   8   0        6.21     -147.85    147.85 o 
  36   8   0       16.99     -169.41    169.41 o 
   1   9   0     4009.75     3589.05     43.50 o 
   3   9   0     3903.41     4882.98     51.96 o 
   5   9   0    35991.86    37965.69    290.20 o 
   7   9   0    12134.08    13893.64    118.35 o 
   9   9   0    16626.87    18547.28    175.00 o 
  11   9   0       33.63       43.16     24.05 o 
  13   9   0      438.99      517.20     32.01 o 
  15   9   0     8004.22     8187.39    102.01 o 
  17   9   0      329.82      444.43     43.88 o 
  19   9   0      650.80      749.81     49.83 o 
  21   9   0       52.24      123.84     57.74 o 
  23   9   0     1837.56     1797.01     90.26 o 
  25   9   0     2166.09     2292.54    103.43 o 
  27   9   0     2005.38     1954.16    124.09 o 
  29   9   0     2426.66     2437.41    142.96 o 
  31   9   0       52.03       49.69     86.04 o 
  33   9   0      181.98      -20.05    363.45 o 
  35   9   0       55.47     -157.09    157.09 o 
   0  10   0    24478.46    26852.71    288.60 o 
   2  10   0       17.35        3.06     15.67 o 
   4  10   0        7.72        1.72     16.03 o 
   6  10   0      969.93     1114.76     28.30 o 
   8  10   0      697.90      629.02     25.43 o 
  10  10   0     1311.84     1347.49     46.06 o 
  12  10   0     5356.46     5568.16     87.14 o 
  14  10   0        1.46        8.11     31.40 o 
  16  10   0      134.12      204.51     42.16 o 
  18  10   0      834.10      997.26     54.02 o 
  20  10   0      106.58       46.35     44.78 o 
  22  10   0      328.72      281.92     75.16 o 
  24  10   0      100.89       60.19     84.61 o 
  26  10   0       91.71      119.88     79.07 o 
  28  10   0        5.21        3.08     81.32 o 
  30  10   0        4.03      -69.46     90.86 o 
  32  10   0      114.97      129.56     99.17 o 
  34  10   0       62.91     -101.25    101.25 o 
   1  11   0      414.26      383.00     20.22 o 
   3  11   0     1017.12     1164.92     42.91 o 
   5  11   0     9720.54    10490.00    124.57 o 
   7  11   0     1671.78     1577.20     50.20 o 
   9  11   0      233.57      242.20     32.53 o 
  11  11   0     2579.73     2830.99     66.28 o 
  13  11   0      557.95      530.09     40.45 o 
  15  11   0     3962.03     4241.75     94.11 o 
  17  11   0      849.86      884.31     54.09 o 
  19  11   0     2606.76     2328.71     78.45 o 
  21  11   0      362.63      322.01     53.53 o 
  23  11   0      192.97      145.99     79.42 o 
  25  11   0     3296.08     3492.81    172.78 o 
  27  11   0       30.38      -90.86     90.86 o 
  29  11   0       66.86     -126.92    141.69 o 
  31  11   0       84.68      -79.45     95.48 o 
  33  11   0      290.87      247.36    111.01 o 
   0  12   0      688.06      605.58     44.82 o 
   2  12   0    11029.12    10992.35    129.12 o 
   4  12   0        9.58       22.44     26.89 o 
   6  12   0     2328.58     2551.17     62.33 o 
   8  12   0     5769.46     5639.19     88.72 o 
  10  12   0     2120.91     2128.77     62.98 o 
  12  12   0     1824.19     2028.41     82.65 o 
  14  12   0       67.16       53.01     39.40 o 
  16  12   0     1812.80     1778.14     68.35 o 
  18  12   0      995.41     1058.83     58.18 o 
  20  12   0     3865.06     3903.49    158.71 o 
  22  12   0     1980.23     2104.71    102.35 o 
  24  12   0     2062.28     1884.12    103.58 o 
  26  12   0     1028.51      936.12    138.61 o 
  28  12   0      170.34      106.64     94.27 o 
  30  12   0     1109.46     1205.02    240.25 o 
  32  12   0     1229.06     1551.04    177.11 o 
   1  13   0      102.02      116.86     45.35 o 
   3  13   0     8322.61     8240.46    140.91 o 
   5  13   0      652.85      627.00     43.68 o 
   7  13   0     7938.80     8202.10    112.43 o 
   9  13   0       11.37       -6.19     32.47 o 
  11  13   0     1948.66     2127.43     70.39 o 
  13  13   0     5835.38     6024.39    113.11 o 
  15  13   0     7501.29     7520.17    130.74 o 
  17  13   0    17722.09    18624.04    239.78 o 
  19  13   0      145.87      190.57     52.03 o 
  21  13   0      766.53      761.68    115.40 o 
  23  13   0      118.15      -34.96     69.84 o 
  25  13   0     1850.45     1874.14    107.04 o 
  27  13   0      463.72      595.67    109.58 o 
  29  13   0      198.99       49.72    100.12 o 
  31  13   0      222.60      146.11    112.02 o 
   0  14   0      823.30      844.53     82.76 o 
   2  14   0      405.10      410.79     51.75 o 
   4  14   0     1605.07     1563.15     69.93 o 
   6  14   0      379.71      376.94     52.50 o 
   8  14   0      714.85      644.58     48.27 o 
  10  14   0      527.96      562.31     48.21 o 
  12  14   0      435.02      448.71     53.83 o 
  14  14   0      675.19      782.83     61.87 o 
  16  14   0       55.52      107.48     49.83 o 
  18  14   0        9.13        0.01     53.41 o 
  20  14   0      699.74      691.60     76.91 o 
  22  14   0       22.92      -33.70     71.62 o 
  24  14   0     1097.73     1296.38    119.73 o 
  26  14   0      280.73      173.67    150.93 o 
  28  14   0      537.76      465.58    114.20 o 
  30  14   0        9.51      122.15    110.82 o 
   1  15   0        0.52       48.58     49.25 o 
   3  15   0        5.94       13.83     47.96 o 
   5  15   0     1204.75     1042.18     65.11 o 
   7  15   0     1291.75     1264.40     70.01 o 
   9  15   0      915.33      822.98     63.07 o 
  11  15   0      505.24      442.08     58.34 o 
  13  15   0      366.28      264.08     66.69 o 
  15  15   0       61.69      -34.90     49.66 o 
  17  15   0      907.74      994.60     70.56 o 
  19  15   0        4.26      -52.46     52.46 o 
  21  15   0       12.70      -77.00     84.86 o 
  23  15   0      150.54       79.01     93.58 o 
  25  15   0      120.89      -67.76     93.65 o 
  27  15   0      305.02      162.87    107.66 o 
   0  16   0    17835.69    17586.56    349.66 o 
   2  16   0     2372.28     2699.66     99.47 o 
   4  16   0     2182.04     2467.01     98.01 o 
   6  16   0     1762.22     2099.55    158.27 o 
   8  16   0      994.33     1034.00     87.32 o 
  10  16   0     4153.87     4337.03    116.24 o 
  12  16   0     2343.62     2104.05    105.63 o 
  14  16   0     3088.19     2999.44    139.98 o 
  16  16   0        9.93      -62.02     62.02 o 
  18  16   0      459.91      446.62     91.16 o 
  20  16   0      854.84     1007.12     88.60 o 
  22  16   0     1368.50     1562.64    128.28 o 
  24  16   0      220.18      121.43    100.12 o 
  26  16   0       51.26      -92.97     92.97 o 
   1  17   0      216.89       96.76     51.89 o 
   3  17   0      200.69      155.54     55.68 o 
   5  17   0     1745.95     1659.73     79.53 o 
   7  17   0     2046.83     2205.09     91.14 o 
   9  17   0      705.30      689.22     65.47 o 
  11  17   0      215.53       96.25     67.46 o 
  13  17   0      470.48      527.10    164.79 o 
  15  17   0     1256.35     1278.70    123.20 o 
  17  17   0     4212.48     5254.68    283.37 o 
  19  17   0      790.28      825.47    157.09 o 
  21  17   0      157.71      -98.56    129.36 o 
  23  17   0      339.74      227.93    154.01 o 
  25  17   0      296.31      264.89    163.25 o 
   0  18   0       76.38       29.99     78.32 o 
   2  18   0     1419.50     1299.30    127.15 o 
   4  18   0      703.56      724.58     79.98 o 
   6  18   0       52.88        2.24     62.72 o 
   8  18   0        9.38       81.62     84.70 o 
  10  18   0      126.62      178.65    123.20 o 
  12  18   0      732.81      671.47    147.85 o 
  14  18   0        4.69     -117.04    117.04 o 
  16  18   0      134.05      110.88    135.53 o 
  18  18   0      941.60      942.52    166.33 o 
  20  18   0      533.15      597.54    147.85 o 
  22  18   0      450.05      227.93    163.25 o 
   1  19   0        3.53      -42.51    100.10 o 
   3  19   0     2571.64     2278.62    130.68 o 
   5  19   0      509.17      373.50     92.54 o 
   7  19   0      209.55      399.67    218.69 o 
   9  19   0      139.68       55.44    120.12 o 
  11  19   0      161.06      129.36    132.45 o 
  13  19   0      638.13      252.57    138.61 o 
  15  19   0      146.74       24.64    135.53 o 
  17  19   0     1460.49     1860.39    203.29 o 
  19  19   0      662.64      689.95    172.49 o 
   0  20   0       19.44     -117.04    117.04 o 
   2  20   0       34.02      -36.96     87.12 o 
   4  20   0      153.23       51.77     90.37 o 
   6  20   0      531.18      619.59    141.69 o 
   8  20   0      771.72      680.71    144.77 o 
  10  20   0     1369.96     1302.89    166.33 o 
  12  20   0      464.11      514.38    138.61 o 
  14  20   0      301.31      -18.48    135.53 o 
  16  20   0       17.58      187.89    154.01 o 
   1  21   0        4.31      -89.30     89.30 o 
   3  21   0      227.96      102.23     96.75 o 
   5  21   0     1679.07     1840.84    229.47 o 
   7  21   0     1006.88      942.52    166.33 o 
   9  21   0      137.28      -30.80    132.45 o 
  11  21   0      147.87     -129.36    129.36 o 
  13  21   0      289.73      428.14    157.09 o 
   0  22   0       23.92     -132.45    132.45 o 
   2  22   0      372.10      281.97    107.79 o 
   4  22   0        3.19       32.60     99.08 o 
   6  22   0       10.35       43.12    141.69 o 
 -39   1   1      669.29      392.77    183.27 o 
 -37   1   1      622.79      421.47    118.56 o 
 -35   1   1      344.17       90.54    104.47 o 
 -33   1   1      284.39      181.59     98.65 o 
 -31   1   1     1644.05     2000.21    132.86 o 
 -29   1   1     1826.68     1838.90     92.44 o 
 -27   1   1     2049.64     2150.92     97.85 o 
 -25   1   1      613.86      724.32     45.81 o 
 -23   1   1       38.40      -25.83     31.71 o 
 -21   1   1    10969.47    11557.66    146.22 o 
 -19   1   1     8600.78     9124.61    119.89 o 
 -17   1   1     5418.55     5157.58     80.30 o 
 -15   1   1     3886.17     4129.16     69.12 o 
 -13   1   1       28.76        4.72     27.15 o 
 -11   1   1      566.01      488.00     32.45 o 
  -1   1   1     1955.18        0.65      1.44 o 
   7   1   1       71.56       51.77     19.77 o 
   9   1   1       32.82       84.51     17.94 o 
  11   1   1     4930.03     4398.35     86.99 o 
  13   1   1     1518.00     1563.68     46.20 o 
  15   1   1     5842.23     5839.09     79.63 o 
  17   1   1     2468.21     2864.18     81.59 o 
  19   1   1     4365.87     4504.42     69.12 o 
  21   1   1     3308.81     3392.64     64.05 o 
  23   1   1      283.04      226.30     66.45 o 
  25   1   1     8690.20     9846.76    257.00 o 
  27   1   1       63.01       17.33     90.37 o 
  29   1   1     2609.42     2674.18    152.41 o 
  31   1   1      638.08      786.65    117.55 o 
  33   1   1     1102.58      775.40    125.22 o 
  35   1   1       71.71      -52.42    108.83 o 
  37   1   1       31.64     -116.51    116.51 o 
 -38   2   1      209.47       50.78    114.20 o 
 -36   2   1     1118.05      998.34    129.47 o 
 -34   2   1      983.35      963.36    181.73 o 
 -32   2   1      465.08      446.41    102.30 o 
 -30   2   1      987.54     1008.84     78.04 o 
 -28   2   1       29.31        5.42     52.41 o 
 -26   2   1     3005.32     3233.28     80.09 o 
 -24   2   1     7627.51     8168.79    122.08 o 
 -22   2   1     8453.75     8697.03    121.94 o 
 -20   2   1     3419.36     3155.94     69.81 o 
 -18   2   1    13295.22    13951.88    162.55 o 
 -16   2   1     9638.48    10506.85    126.93 o 
 -14   2   1     1679.70     1462.91     44.34 o 
 -12   2   1    13299.20    13064.72    143.93 o 
 -10   2   1    11896.21    11931.92    121.71 o 
   6   2   1    79906.57    31737.52    717.67 o 
   8   2   1    37178.39    36633.42    480.73 o 
  10   2   1     1256.58     1165.16     29.08 o 
  12   2   1     2861.89     2442.60     55.44 o 
  14   2   1    11202.98    11955.56    156.70 o 
  16   2   1     9620.50    10360.12    123.95 o 
  18   2   1    21065.73    21901.83    235.05 o 
  20   2   1    13307.92    13805.42    190.29 o 
  22   2   1     2547.01     2710.94    108.80 o 
  24   2   1      608.98      555.02     61.16 o 
  26   2   1       36.06      148.53     88.19 o 
  28   2   1     1852.77     2015.38    136.01 o 
  30   2   1     2350.42     2610.25    440.46 o 
  32   2   1      767.13      667.58    117.37 o 
  34   2   1      166.96       -5.79    107.66 o 
  36   2   1      226.17       69.98    121.66 o 
 -37   3   1      149.25      140.99    110.82 o 
 -35   3   1      244.34      113.96    102.30 o 
 -33   3   1       74.34       32.00     94.27 o 
 -31   3   1      275.10      311.18     66.42 o 
 -29   3   1     2208.25     2520.83    189.18 o 
 -27   3   1      172.67      167.95     48.58 o 
 -25   3   1      856.28      917.06     66.45 o 
 -23   3   1     5952.84     6488.32    105.33 o 
 -21   3   1    15338.42    16439.99    192.45 o 
 -19   3   1      665.44      596.32     40.53 o 
 -17   3   1    14861.98    15988.90    180.27 o 
 -15   3   1    36147.52    39496.59    396.67 o 
 -13   3   1     1505.30     2030.01     57.62 o 
 -11   3   1       14.15       -0.14     17.72 o 
  -9   3   1     3119.44     2818.86     60.98 o 
  -5   3   1       95.06       13.62     29.08 o 
  -1   3   1     6607.34     1968.19     73.92 o 
   5   3   1    12150.53     2254.65     80.08 o 
   7   3   1     4878.13     4139.87    151.26 o 
   9   3   1       69.59       77.89     16.21 o 
  11   3   1    14393.82    16560.46    200.23 o 
  13   3   1       33.65       33.88     27.71 o 
  15   3   1     5002.59     5211.87    102.70 o 
  17   3   1     6358.13     6886.03    101.45 o 
  19   3   1     7811.12     8591.63    136.35 o 
  21   3   1     1344.09     1373.04     58.13 o 
  23   3   1     4640.02     4498.62    121.67 o 
  25   3   1     8511.79     8819.51    175.88 o 
  27   3   1     6400.94     6857.18    227.93 o 
  29   3   1       28.50      -32.69     92.54 o 
  31   3   1      487.65      468.16    107.66 o 
  33   3   1     1582.75     1358.05    217.15 o 
  35   3   1      619.06      284.46    117.04 o 
  37   3   1      106.86      -57.21    118.84 o 
 -38   4   1        2.69     -160.17    160.17 o 
 -36   4   1      102.46      -32.69    101.12 o 
 -34   4   1      130.13       48.33     98.65 o 
 -32   4   1       71.07       22.28     69.53 o 
 -30   4   1      169.33      125.65     61.05 o 
 -28   4   1      255.99      280.43     61.27 o 
 -26   4   1        8.99        0.10     74.69 o 
 -24   4   1     1131.65     1041.24     50.53 o 
 -22   4   1     1014.63     1052.78     53.03 o 
 -20   4   1        0.17       21.84     30.31 o 
 -18   4   1        4.40      -23.07     23.07 o 
 -16   4   1     1006.02     1158.60     37.93 o 
 -14   4   1        9.08       23.61     19.43 o 
 -12   4   1    32077.87    36163.65    308.90 o 
 -10   4   1     1915.45     2202.28     35.71 o 
  -8   4   1     6701.21     7665.04     72.77 o 
  -6   4   1    13053.54     4925.11    157.09 o 
  -4   4   1       74.52      -13.75     14.33 o 
   0   4   1     6096.18     1854.23     58.52 o 
   4   4   1    38458.27    21913.74   1577.02 o 
   6   4   1      656.38      753.54     24.97 o 
   8   4   1     4149.67     4258.28     61.94 o 
  10   4   1      558.06      463.53     27.57 o 
  12   4   1     2922.31     3190.94     62.52 o 
  14   4   1      242.91      283.81     34.02 o 
  16   4   1     1475.95     1694.27     60.34 o 
  18   4   1      698.20      683.96     47.37 o 
  20   4   1     3142.28     3408.49     89.19 o 
  22   4   1      122.02       93.70     59.57 o 
  24   4   1     1145.69     1271.54     76.48 o 
  26   4   1      566.62      644.37     68.37 o 
  28   4   1        7.21       43.05     89.89 o 
  30   4   1        0.41      -90.21     90.21 o 
  32   4   1      440.99       38.69    104.27 o 
  34   4   1      198.35      155.28    164.79 o 
  36   4   1       89.75     -110.82    110.82 o 
 -37   5   1      276.97      157.09    172.49 o 
 -35   5   1      170.87      -77.00    157.09 o 
 -33   5   1      267.73      170.32     69.87 o 
 -31   5   1      180.88       92.05     68.16 o 
 -29   5   1      190.89      206.44    108.88 o 
 -27   5   1     2261.34     2401.64     90.61 o 
 -25   5   1      248.41      284.39     50.09 o 
 -23   5   1      544.82      618.70     42.03 o 
 -21   5   1      293.94      346.82     32.11 o 
 -19   5   1     5809.17     6038.56     81.43 o 
 -17   5   1     9138.62     8688.23     98.42 o 
 -15   5   1     2483.98     3010.66     52.01 o 
 -13   5   1       15.30       -5.16     19.40 o 
 -11   5   1     1364.90     2134.17     47.15 o 
  -9   5   1     5955.78     5159.85     56.42 o 
  -7   5   1      300.02      261.34     16.03 o 
  -5   5   1    27834.04    27162.96    598.51 o 
  -3   5   1     8076.74     8502.64    271.89 o 
  -1   5   1     4800.87     5318.44    302.52 o 
   1   5   1     6687.91     8343.23    106.47 o 
   3   5   1     1258.98     1291.83     99.36 o 
   5   5   1      772.41     1099.64     34.67 o 
   7   5   1     8993.97    10228.15    106.52 o 
   9   5   1      182.18      170.22     21.78 o 
  11   5   1    10687.40    10330.33    123.75 o 
  13   5   1    10282.70    10015.51    123.64 o 
  15   5   1     1747.33     1694.49     62.71 o 
  17   5   1      696.07      803.28     48.03 o 
  19   5   1       58.86       66.29     41.06 o 
  21   5   1     3769.17     3860.48     96.83 o 
  23   5   1     1471.55     1335.63     83.95 o 
  25   5   1      573.55      616.76     65.25 o 
  27   5   1      160.35      307.71     63.35 o 
  29   5   1      264.09      121.51     94.57 o 
  31   5   1      228.77      166.23    101.12 o 
  33   5   1     1002.69      867.11    128.00 o 
  35   5   1      659.84      412.25    122.69 o 
 -36   6   1      437.21      261.81    172.49 o 
 -34   6   1       12.42      -29.03     83.19 o 
 -32   6   1      302.75      477.36     91.73 o 
 -30   6   1      411.24      235.71     79.71 o 
 -28   6   1        7.02       48.04     57.68 o 
 -26   6   1     3199.39     3412.73    102.45 o 
 -24   6   1    12541.33    13282.85    198.40 o 
 -22   6   1    15733.79    16022.57    218.56 o 
 -20   6   1     1458.00     1450.67     46.12 o 
 -18   6   1        5.36        9.72     26.52 o 
 -16   6   1    17622.61    18591.61    176.74 o 
 -14   6   1    36395.09    39389.31    318.84 o 
 -12   6   1    29736.33    30344.70    248.71 o 
 -10   6   1     5340.34     6472.87     68.52 o 
  -8   6   1     7154.69     7481.71     73.60 o 
  -6   6   1     9343.22     9586.05    104.33 o 
  -4   6   1    13209.44    12516.22    120.50 o 
  -2   6   1     5845.09     5865.63     65.59 o 
   0   6   1    10252.75    10442.01     87.67 o 
   2   6   1     9049.89     9953.38     90.01 o 
   4   6   1     2562.07     3559.66     54.59 o 
   6   6   1    21249.43    20815.61    198.00 o 
   8   6   1    39653.53    44104.39    402.71 o 
  10   6   1    45192.84    48143.66    483.14 o 
  12   6   1        7.13      -10.59     32.48 o 
  14   6   1      985.81     1075.86     42.43 o 
  16   6   1    13657.52    12886.91    178.65 o 
  18   6   1    12754.26    13637.95    191.18 o 
  20   6   1    11747.29    12263.41    180.55 o 
  22   6   1     2883.89     2964.11     94.05 o 
  24   6   1        8.58       -8.14     54.37 o 
  26   6   1     4093.97     4176.07    161.04 o 
  28   6   1     1172.80     1343.25     87.87 o 
  30   6   1     2371.28     2591.81    152.04 o 
  32   6   1      540.86      489.74    115.19 o 
  34   6   1        1.09     -160.17    160.17 o 
  36   6   1      268.54       95.48    184.81 o 
 -37   7   1       17.13      -40.04    166.33 o 
 -35   7   1       32.13       14.33     92.86 o 
 -33   7   1      416.04      372.88     93.86 o 
 -31   7   1     1806.64     1839.24    329.57 o 
 -29   7   1     3186.15     3298.29    156.80 o 
 -27   7   1      515.19      502.10     67.24 o 
 -25   7   1       26.92       32.58     55.60 o 
 -23   7   1     1804.78     1969.43     77.41 o 
 -21   7   1     2059.67     2070.07     65.12 o 
 -19   7   1     6336.50     6968.53     91.00 o 
 -17   7   1    15620.38    15733.92    156.72 o 
 -15   7   1    15851.33    17037.22    154.02 o 
 -13   7   1      346.81      299.66     26.92 o 
 -11   7   1    10595.26    10767.66    102.76 o 
  -9   7   1     7947.74     7804.81     84.50 o 
  -7   7   1     5798.32     5570.75     61.52 o 
  -5   7   1     1822.48     2215.95     40.81 o 
  -3   7   1        3.82       15.08     15.60 o 
  -1   7   1      873.35      978.38     27.51 o 
   1   7   1    45560.82    48999.50    390.28 o 
   3   7   1    33271.43    38485.89    291.30 o 
   5   7   1    19879.95    20926.75    174.17 o 
   7   7   1     9873.76    10657.78    103.69 o 
   9   7   1     1819.78     2171.41     40.24 o 
  11   7   1     3338.29     2837.88     51.43 o 
  13   7   1     8327.65     8707.41    102.51 o 
  15   7   1     2658.72     2726.06     85.92 o 
  17   7   1     7286.38     7936.36    133.55 o 
  19   7   1        6.47       42.98     43.72 o 
  21   7   1       26.58       12.11     45.50 o 
  23   7   1     1580.88     1852.61    123.08 o 
  25   7   1     1701.67     1823.25     92.21 o 
  27   7   1     2054.70     2428.05    105.75 o 
  29   7   1      621.01      550.32     74.95 o 
  31   7   1      152.08       33.88    157.09 o 
  33   7   1      272.85       86.24    172.49 o 
  35   7   1       41.82      -21.56    166.33 o 
 -36   8   1       22.67     -157.09    157.09 o 
 -34   8   1      483.96      553.41    107.28 o 
 -32   8   1       78.98       86.24     87.72 o 
 -30   8   1       42.96      120.43     86.24 o 
 -28   8   1       74.97       46.65     79.07 o 
 -26   8   1       44.28       28.61     60.97 o 
 -24   8   1        3.96      115.28     58.21 o 
 -22   8   1      498.86      487.63     65.14 o 
 -20   8   1     1487.24     1503.46     68.11 o 
 -18   8   1      293.55      378.52     47.98 o 
 -16   8   1      224.37      296.96     30.53 o 
 -14   8   1      243.73      247.81     25.68 o 
 -12   8   1     3763.23     3960.69     60.96 o 
 -10   8   1     2766.60     2892.51     50.14 o 
  -8   8   1     5211.28     5327.70     65.64 o 
  -6   8   1     5157.15     5936.33     66.40 o 
  -4   8   1       89.56      133.21     19.33 o 
  -2   8   1      667.56      723.18     21.20 o 
   0   8   1    12591.22    15520.74    128.16 o 
   2   8   1     6880.22     8331.27     81.14 o 
   4   8   1    12350.52    14077.56    117.50 o 
   6   8   1      130.00       89.67     17.28 o 
   8   8   1      175.32      344.10     20.99 o 
  10   8   1      400.63      410.43     27.20 o 
  12   8   1     3812.80     4034.65     66.18 o 
  14   8   1      103.04      118.49     39.88 o 
  16   8   1      190.07      183.76     35.86 o 
  18   8   1      174.79      260.56     38.83 o 
  20   8   1        5.31       29.26     47.39 o 
  22   8   1      391.68      328.37     53.06 o 
  24   8   1      434.06      394.48     79.19 o 
  26   8   1       13.47      -71.76     71.76 o 
  28   8   1      515.71      620.89     91.61 o 
  30   8   1        4.78       94.41     80.69 o 
  32   8   1      179.12      129.36    160.17 o 
  34   8   1      349.22       80.08    166.33 o 
 -35   9   1        0.49      -10.26     99.89 o 
 -33   9   1      900.96     1126.40    172.49 o 
 -31   9   1      393.15      440.63    201.75 o 
 -29   9   1     1818.85     2121.03    251.03 o 
 -27   9   1     1127.32     1126.29     83.07 o 
 -25   9   1       25.05       54.86     61.78 o 
 -23   9   1      902.58      803.44    117.50 o 
 -21   9   1       37.32       44.83     58.29 o 
 -19   9   1     3719.54     3871.11     90.44 o 
 -17   9   1    10284.19    10517.92    152.57 o 
 -15   9   1     3372.68     3813.91     76.17 o 
 -13   9   1     1174.42     1307.38     45.11 o 
 -11   9   1        9.91       50.46     27.61 o 
  -9   9   1     1299.05     1129.64     39.74 o 
  -7   9   1     9290.71    10277.75     98.43 o 
  -5   9   1    10867.87    11681.76    120.49 o 
  -3   9   1     1364.97     1463.89     31.24 o 
  -1   9   1     2533.56     2589.79     36.05 o 
   1   9   1     6688.34     7459.20     76.10 o 
   3   9   1    14173.54    14448.62    121.27 o 
   5   9   1     2782.49     3118.23     42.12 o 
   7   9   1     2890.67     3390.98     48.63 o 
   9   9   1     5323.74     6738.11     75.24 o 
  11   9   1     3416.54     3904.45     63.08 o 
  13   9   1     7326.12     7516.90    104.00 o 
  15   9   1      770.98      699.03     40.18 o 
  17   9   1     3920.40     4259.92     86.99 o 
  19   9   1     7229.78     7291.14    111.29 o 
  21   9   1     1542.08     1522.87     93.23 o 
  23   9   1     3067.10     3105.07    181.73 o 
  25   9   1      347.03      380.52     81.97 o 
  27   9   1     1305.15     1376.37    166.33 o 
  29   9   1        6.34      -43.60    157.09 o 
  31   9   1      194.87      205.97    164.79 o 
  33   9   1      609.61      468.18    184.81 o 
 -34  10   1     1005.01     1021.23    195.59 o 
 -32  10   1      987.57      940.40    115.78 o 
 -30  10   1      211.96      174.71     92.44 o 
 -28  10   1      411.59      338.76    110.36 o 
 -26  10   1     1105.51     1052.92    100.80 o 
 -24  10   1     4348.52     4886.14    147.51 o 
 -22  10   1     1207.90     1206.87     80.86 o 
 -20  10   1      171.37      138.11     61.78 o 
 -18  10   1      388.27      462.81     41.43 o 
 -16  10   1     7540.77     8298.96    116.10 o 
 -14  10   1    11294.04    11623.79    141.42 o 
 -12  10   1     9387.38     9899.71    124.62 o 
 -10  10   1     5990.96     6079.28     90.15 o 
  -8  10   1     1630.21     1870.67     53.72 o 
  -6  10   1    21503.37    24958.01    232.41 o 
  -4  10   1    10169.40     9989.24     98.35 o 
  -2  10   1     8704.78     8204.15     87.63 o 
   0  10   1    60020.88    68114.78    542.52 o 
   2  10   1     6334.25     7395.73     77.70 o 
   4  10   1      268.20      176.67     17.88 o 
   6  10   1    10826.34    11110.74    100.90 o 
   8  10   1     9712.14     9600.88     97.33 o 
  10  10   1    12987.35    14295.63    144.71 o 
  12  10   1     1034.07     1071.38     45.15 o 
  14  10   1      962.03     1130.27     61.00 o 
  16  10   1     1028.62      999.58     52.40 o 
  18  10   1     2872.32     2820.69     86.31 o 
  20  10   1     1277.28     1429.56     82.90 o 
  22  10   1     3062.94     2658.58    117.74 o 
  24  10   1      106.71      174.73     82.82 o 
  26  10   1     2602.19     2663.39    143.70 o 
  28  10   1     1382.50     1319.67    167.87 o 
  30  10   1     1121.61     1244.45    121.36 o 
  32  10   1      483.45      429.00    108.79 o 
 -33  11   1        3.32       46.66    100.64 o 
 -31  11   1      490.22      297.59    117.04 o 
 -29  11   1      789.57     1065.90    115.29 o 
 -27  11   1      518.71      481.80     80.72 o 
 -25  11   1      418.54      418.92     75.35 o 
 -23  11   1      198.68      218.95     68.06 o 
 -21  11   1      264.71      298.04     64.77 o 
 -19  11   1     3274.53     3240.83    102.28 o 
 -17  11   1      278.90      289.15     40.75 o 
 -15  11   1     1237.54     1280.02     50.65 o 
 -13  11   1        0.11       10.37     33.10 o 
 -11  11   1      726.19      871.83     43.05 o 
  -9  11   1     6714.60     7318.01    109.23 o 
  -7  11   1     8796.74     9801.03    122.25 o 
  -5  11   1     8388.02     8519.39    100.36 o 
  -3  11   1       63.91      110.36     23.53 o 
  -1  11   1     3733.76     3456.80     52.53 o 
   1  11   1    12150.33    12418.82    117.78 o 
   3  11   1    27100.92    28411.11    225.63 o 
   5  11   1     9462.52    10069.92     94.91 o 
   7  11   1     1169.33     1420.41     39.63 o 
   9  11   1       11.06       14.78     26.01 o 
  11  11   1      378.35      461.67     36.76 o 
  13  11   1     4021.38     3897.83     90.03 o 
  15  11   1      537.06      827.89     51.25 o 
  17  11   1     1499.63     1463.42     62.12 o 
  19  11   1      710.50      688.87     57.64 o 
  21  11   1     3135.44     3050.64    122.87 o 
  23  11   1     2059.32     2260.36    135.53 o 
  25  11   1     2319.53     2497.15    136.38 o 
  27  11   1     1204.92     1234.62    115.78 o 
  29  11   1       73.10       25.19     89.55 o 
  31  11   1      168.49        7.53     98.42 o 
  33  11   1      445.31      582.14    190.97 o 
 -32  12   1        9.80      -99.06     99.06 o 
 -30  12   1       20.55      -59.43    149.39 o 
 -28  12   1      174.53      431.60    286.45 o 
 -26  12   1      344.06      276.78     75.19 o 
 -24  12   1      110.90      114.88     66.61 o 
 -22  12   1      953.02      898.75     82.94 o 
 -20  12   1       19.59      -22.48     48.02 o 
 -18  12   1     1690.49     1553.65     78.05 o 
 -16  12   1     3497.58     3538.60     83.17 o 
 -14  12   1      135.64      184.29     38.26 o 
 -12  12   1       57.76       66.18     34.79 o 
 -10  12   1     1803.78     1957.99     81.64 o 
  -8  12   1        0.06       47.85     31.81 o 
  -6  12   1     1315.26     1799.87     55.65 o 
  -4  12   1     2226.37     2467.66     56.74 o 
  -2  12   1     3286.30     3467.99     67.17 o 
   0  12   1       89.19       40.20     31.04 o 
   2  12   1     1190.00     1135.32     48.30 o 
   4  12   1     4421.33     5309.80     73.48 o 
   6  12   1        4.00       40.13     28.51 o 
   8  12   1      480.70      537.74     37.34 o 
  10  12   1     2868.17     2824.21     68.94 o 
  12  12   1     6361.10     6452.59    111.99 o 
  14  12   1      275.27      234.61     43.87 o 
  16  12   1     5958.08     5870.17    113.50 o 
  18  12   1      430.59      327.16     51.37 o 
  20  12   1       27.59      -60.30     60.30 o 
  22  12   1       80.16      147.96     68.50 o 
  24  12   1       38.08       77.77     86.79 o 
  26  12   1        9.50       20.28    200.21 o 
  28  12   1       31.16       60.17     92.97 o 
  30  12   1       48.59      -19.90     97.65 o 
 -31  13   1       49.25      -99.55     99.55 o 
 -29  13   1     1236.65     1457.91    204.83 o 
 -27  13   1      826.44      691.79    112.42 o 
 -25  13   1      285.63      193.86     75.82 o 
 -23  13   1        0.46      -85.83     85.83 o 
 -21  13   1      134.36      187.08     56.76 o 
 -19  13   1      929.08     1076.24     69.64 o 
 -17  13   1      877.51      707.34     53.27 o 
 -15  13   1       48.10       47.50     37.85 o 
 -13  13   1     1159.77     1294.83     53.37 o 
 -11  13   1     2996.56     3045.00     75.42 o 
  -9  13   1     1586.45     1810.19     61.07 o 
  -7  13   1     1170.47     1044.93     45.49 o 
  -5  13   1      569.96      604.74     38.08 o 
  -3  13   1      280.11      280.52     32.81 o 
  -1  13   1      239.00      166.87     35.84 o 
   1  13   1     1992.48     2163.48     83.27 o 
   3  13   1     5415.78     6032.35    119.65 o 
   5  13   1     6030.91     6280.51    134.75 o 
   7  13   1      813.81      962.55     72.54 o 
   9  13   1      238.05      222.13     40.28 o 
  11  13   1     2070.06     1931.21     80.11 o 
  13  13   1     3736.08     3854.80    105.68 o 
  15  13   1      634.35      660.41     52.29 o 
  17  13   1      332.54      177.66     47.43 o 
  19  13   1      439.56      311.52     74.68 o 
  21  13   1      203.53      132.72     88.51 o 
  23  13   1     2054.45     2800.86    417.36 o 
  25  13   1      249.71      132.16    106.26 o 
  27  13   1        1.44      147.92     93.58 o 
  29  13   1        0.20      -98.65     98.65 o 
 -30  14   1      355.93      246.41    113.25 o 
 -28  14   1       31.87      -95.76     95.76 o 
 -26  14   1      328.65      532.73    104.47 o 
 -24  14   1      734.35      807.31    103.02 o 
 -22  14   1     2711.74     2790.65    119.15 o 
 -20  14   1     1216.44     1171.86     74.58 o 
 -18  14   1     1484.91     1460.88    128.74 o 
 -16  14   1      999.32     1026.44     60.34 o 
 -14  14   1     1316.54     1499.56     63.13 o 
 -12  14   1       85.52       16.23     41.49 o 
 -10  14   1     2357.11     2798.68     84.21 o 
  -8  14   1      980.83     1031.86     60.06 o 
  -6  14   1     2418.79     2602.88     78.00 o 
  -4  14   1     4065.70     4115.86    106.53 o 
  -2  14   1     1280.31     1079.67     62.67 o 
   0  14   1     1239.38     1517.37     85.80 o 
   2  14   1     1381.64     1392.41     72.02 o 
   4  14   1     1618.94     1996.09    103.64 o 
   6  14   1     2039.81     1981.98     76.67 o 
   8  14   1     6365.98     6514.89    128.34 o 
  10  14   1     1853.70     2045.43     96.61 o 
  12  14   1     4252.89     4237.00    108.63 o 
  14  14   1      199.41       70.90     48.84 o 
  16  14   1     2700.12     2884.14    137.82 o 
  18  14   1     1089.66     1150.51     70.48 o 
  20  14   1     1447.62     1391.78    108.07 o 
  22  14   1      232.63      264.35     77.08 o 
  24  14   1      259.22       48.99    200.21 o 
  26  14   1      623.76      442.75    108.90 o 
  28  14   1      165.74      141.59    152.47 o 
 -29  15   1      399.27      385.54    169.41 o 
 -27  15   1      742.51      725.07    140.15 o 
 -25  15   1      102.87      -12.32     94.57 o 
 -23  15   1       36.00      -38.53     64.80 o 
 -21  15   1      910.79     1065.77    110.34 o 
 -19  15   1     5697.58     6375.29    149.54 o 
 -17  15   1     2143.47     2358.39     97.17 o 
 -15  15   1      207.34       82.92     53.01 o 
 -13  15   1      174.89      138.90     45.72 o 
 -11  15   1      230.20      188.48     58.77 o 
  -9  15   1     3761.03     4182.70    114.71 o 
  -7  15   1     3005.67     2787.97     99.51 o 
  -5  15   1      378.13      359.29     54.24 o 
  -3  15   1      816.02      782.56     60.95 o 
  -1  15   1     3244.23     3256.02    101.29 o 
   1  15   1     5669.34     5921.36    143.60 o 
   3  15   1     6618.61     6988.44    136.55 o 
   5  15   1     2495.04     2691.59     96.66 o 
   7  15   1       29.70       39.67     48.62 o 
   9  15   1      377.08      295.54     63.86 o 
  11  15   1       45.73      -21.82     58.29 o 
  13  15   1     5845.32     6432.05    162.59 o 
  15  15   1     4271.72     4856.42    150.04 o 
  17  15   1      304.66      243.00     56.87 o 
  19  15   1       40.18      -65.36     65.36 o 
  21  15   1     1357.23     1273.09    187.07 o 
  23  15   1      984.50      941.08    116.51 o 
  25  15   1      960.10     1225.69    181.73 o 
  27  15   1       63.30     -102.09    102.09 o 
 -26  16   1       38.38       -6.95    102.09 o 
 -24  16   1       76.23      -27.69     96.90 o 
 -22  16   1      195.46       61.60    194.05 o 
 -20  16   1      128.63      173.59     83.61 o 
 -18  16   1       99.99      122.95     62.82 o 
 -16  16   1      812.06      855.97     71.41 o 
 -14  16   1     1334.97     1523.82    123.22 o 
 -12  16   1      236.06      135.04     67.13 o 
 -10  16   1        1.05      -38.01     52.82 o 
  -8  16   1       61.27       57.74     53.08 o 
  -6  16   1     2389.16     2534.65     98.22 o 
  -4  16   1        5.18       12.04     50.65 o 
  -2  16   1      940.67      926.13     66.44 o 
   0  16   1      517.66      597.35     66.69 o 
   2  16   1       38.46       62.20     60.02 o 
   4  16   1       84.20       22.47     47.94 o 
   6  16   1        3.95       40.00     51.30 o 
   8  16   1       61.05      -22.81     58.93 o 
  10  16   1     1374.77     1465.38    121.06 o 
  12  16   1      198.20      278.79     76.58 o 
  14  16   1       61.67       -5.56     72.01 o 
  16  16   1      170.69       64.47     67.05 o 
  18  16   1      793.20     1047.24    160.17 o 
  20  16   1      108.37     -129.36    129.36 o 
  22  16   1       76.07     -135.53    135.53 o 
  24  16   1        9.97     -102.36    102.36 o 
  26  16   1       41.09       26.15    106.65 o 
 -25  17   1       63.67      -88.70    102.09 o 
 -23  17   1       11.64      102.46     98.65 o 
 -21  17   1      270.50      129.36    123.20 o 
 -19  17   1      466.72      394.25    141.69 o 
 -17  17   1       73.15      227.93    129.36 o 
 -15  17   1      106.32      -70.84    113.96 o 
 -13  17   1      296.14      151.41     82.42 o 
 -11  17   1      163.77      100.78     59.90 o 
  -9  17   1      606.65      533.71     62.19 o 
  -7  17   1     1466.01     1550.73    140.93 o 
  -5  17   1     2309.22     2290.29     93.90 o 
  -3  17   1      626.41      577.77     64.08 o 
  -1  17   1       48.62       55.58     53.12 o 
   1  17   1      376.84      439.36     65.80 o 
   3  17   1      439.24      374.39     59.22 o 
   5  17   1       26.66      -51.40     51.40 o 
   7  17   1      560.34      538.02     73.44 o 
   9  17   1      585.49      546.49     75.09 o 
  11  17   1     1353.11     1315.78     93.95 o 
  13  17   1      662.95      554.51     92.54 o 
  15  17   1      873.87      775.46     96.75 o 
  17  17   1       26.45     -123.20    123.20 o 
  19  17   1        3.93       -3.08    144.77 o 
  21  17   1        2.37     -144.77    144.77 o 
  23  17   1       34.68     -144.77    144.77 o 
 -22  18   1      822.11      535.94    169.41 o 
 -20  18   1     1086.38      887.07    172.49 o 
 -18  18   1       21.63      -33.88    129.36 o 
 -16  18   1      515.67      511.30    132.45 o 
 -14  18   1      421.31      520.54    141.69 o 
 -12  18   1      787.63      600.62    144.77 o 
 -10  18   1     1123.36     1292.00    126.28 o 
  -8  18   1      172.35      149.80     86.01 o 
  -6  18   1     1659.91     1590.00    117.61 o 
  -4  18   1     2224.17     2582.42    244.87 o 
  -2  18   1      714.36      815.41     71.51 o 
   0  18   1      377.95      328.19     72.21 o 
   2  18   1        5.49      -60.73     60.73 o 
   4  18   1      192.68      221.31     66.28 o 
   6  18   1     1329.33     1257.26    109.84 o 
   8  18   1     1774.76     1675.94    170.95 o 
  10  18   1      771.32      692.97     98.01 o 
  12  18   1      488.12      304.93    135.53 o 
  14  18   1      110.43       92.40    135.53 o 
  16  18   1      206.25      120.12    138.61 o 
  18  18   1      326.19       58.52    147.85 o 
  20  18   1      494.17      588.30    175.57 o 
  22  18   1      155.93       89.32    157.09 o 
 -19  19   1      168.64      218.69    144.77 o 
 -17  19   1      231.96      123.20    138.61 o 
 -15  19   1      473.99      326.49    144.77 o 
 -13  19   1       61.66       86.24    132.45 o 
 -11  19   1      680.39      714.59    147.85 o 
  -9  19   1     1571.45     1828.66    128.44 o 
  -7  19   1     3492.36     3433.96    171.89 o 
  -5  19   1      741.00      967.98    187.89 o 
  -3  19   1        0.71       66.10     84.86 o 
  -1  19   1      247.58      456.84     95.53 o 
   1  19   1     3061.91     3220.62    163.17 o 
   3  19   1     1964.26     2009.12    126.10 o 
   5  19   1      255.36       36.96    120.12 o 
   7  19   1       11.78      -12.32    110.88 o 
   9  19   1      210.25      172.49    135.53 o 
  11  19   1      111.22       58.52    117.04 o 
  13  19   1      918.75      853.19    163.25 o 
  15  19   1      483.77      511.30    157.09 o 
  17  19   1        2.53      -95.48    141.69 o 
  19  19   1        0.84     -132.45    132.45 o 
 -16  20   1      263.64      388.09    157.09 o 
 -14  20   1      164.12     -117.04    132.45 o 
 -12  20   1       53.59       33.88    132.45 o 
 -10  20   1      111.88     -101.64    120.12 o 
  -8  20   1       65.91      -32.34     91.47 o 
  -6  20   1      405.21      291.23     96.90 o 
  -4  20   1      575.13      555.49    102.30 o 
  -2  20   1       83.10       99.25     92.54 o 
   0  20   1       64.16        5.26     85.84 o 
   2  20   1      236.50      291.55     94.72 o 
   4  20   1      110.71     -126.28    126.28 o 
   6  20   1        4.71       -6.16    132.45 o 
   8  20   1       12.00     -129.36    129.36 o 
  10  20   1      255.11      329.57    150.93 o 
  12  20   1       37.35      218.69    129.36 o 
  14  20   1       96.20      -40.04    147.85 o 
  16  20   1      155.62      187.89    141.69 o 
 -13  21   1       99.39       21.56    135.53 o 
 -11  21   1      162.40      400.42    150.93 o 
  -9  21   1      174.71      -24.64    132.45 o 
  -7  21   1      204.34      230.48    102.09 o 
  -5  21   1       56.05      -90.37     90.37 o 
  -3  21   1        3.74      -88.19     88.19 o 
  -1  21   1       60.36       50.91     94.27 o 
   1  21   1       40.52      -93.58     93.58 o 
   3  21   1        4.67     -123.20    123.20 o 
   5  21   1       17.01     -129.36    129.36 o 
   7  21   1       25.50       30.80    138.61 o 
   9  21   1      138.94      255.65    150.93 o 
  11  21   1        2.79     -138.61    138.61 o 
  -6  22   1      620.56      600.70    114.33 o 
  -4  22   1     1167.18     1013.65    121.91 o 
  -2  22   1      895.29      791.32    115.37 o 
   0  22   1      614.09      424.61    294.15 o 
   2  22   1      176.95      -73.92    135.53 o 
   4  22   1       30.04      138.61    147.85 o 
   6  22   1      345.47      163.25    154.01 o 
 -38   0   2      967.28      794.67    181.73 o 
 -36   0   2     2086.77     2106.80    209.45 o 
 -34   0   2        4.73     -126.28    126.28 o 
 -32   0   2      692.98      770.03    147.85 o 
 -30   0   2      649.23      594.74     77.45 o 
 -28   0   2     3534.27     3795.71    115.36 o 
 -26   0   2     7538.16     7712.16    157.87 o 
 -24   0   2     3585.32     4132.44    119.32 o 
 -22   0   2       38.04       25.18     45.38 o 
 -20   0   2    14444.27    14521.44    233.15 o 
 -18   0   2     1760.05     1677.20     72.02 o 
 -16   0   2    30195.04    32213.99    440.36 o 
 -14   0   2   143844.30   161723.05   2051.82 o 
 -12   0   2    26727.81    30630.59    411.67 o 
 -10   0   2     6102.12     6943.83    111.98 o 
  -2   0   2       86.66       -8.71      8.71 o 
   0   0   2       42.94        9.24      9.24 o 
   8   0   2    17314.39    17501.22    418.90 o 
  10   0   2      440.61      435.42     64.68 o 
  12   0   2      112.20      112.97     46.20 o 
  14   0   2    13988.50    14736.84    263.49 o 
  16   0   2     9854.44     9593.46    148.59 o 
  18   0   2    10455.79    10313.73    161.53 o 
  20   0   2     8514.19    10318.39    351.13 o 
  22   0   2      927.93      970.24    147.85 o 
  24   0   2     3315.17     4370.69    264.89 o 
  26   0   2     4422.28     4949.75    280.29 o 
  28   0   2    22743.02    24320.60    680.71 o 
  30   0   2      404.73      344.97    160.17 o 
  32   0   2       70.71       30.80    154.01 o 
  34   0   2      785.22      671.47    175.57 o 
  36   0   2      982.96     1044.16    212.53 o 
 -39   1   2        1.29      -72.38    108.90 o 
 -37   1   2       60.23       66.50    103.44 o 
 -35   1   2      198.26      124.85    101.64 o 
 -33   1   2     1753.59     1992.56    137.16 o 
 -31   1   2      867.26      838.15     79.94 o 
 -29   1   2     1120.52     1226.26     52.70 o 
 -27   1   2     2310.44     2450.64     75.97 o 
 -25   1   2      933.71      842.57     42.97 o 
 -23   1   2    11689.56    12583.66    150.95 o 
 -21   1   2       56.87       57.49     29.48 o 
 -19   1   2    11437.33    11283.67    132.17 o 
 -17   1   2      109.26      172.31     25.81 o 
 -15   1   2     1299.12     1505.61     44.58 o 
 -13   1   2     4483.31     5159.51     70.24 o 
 -11   1   2      175.46      432.88     21.82 o 
  -9   1   2    48317.44    25702.78    575.17 o 
   7   1   2    15463.81    16480.02    976.73 o 
   9   1   2    18255.38    16974.80    199.91 o 
  11   1   2      540.04      591.78     26.85 o 
  13   1   2     5744.08     5714.79     67.70 o 
  15   1   2     2294.72     2232.14     41.69 o 
  17   1   2     2952.89     3114.49     52.23 o 
  19   1   2     1250.05     1393.01     67.40 o 
  21   1   2     3028.39     3111.53    151.08 o 
  23   1   2      825.66     1069.09    106.65 o 
  25   1   2     1169.39      918.57    105.48 o 
  27   1   2      647.56      673.28    107.79 o 
  29   1   2       14.41      102.01    109.34 o 
  31   1   2      555.17      328.86    113.19 o 
  33   1   2      186.39      -50.82    108.90 o 
  35   1   2      358.43      415.61    128.28 o 
  37   1   2      209.53     -120.75    120.75 o 
 -38   2   2       33.49       70.66    109.97 o 
 -36   2   2      143.62      -65.76     96.02 o 
 -34   2   2      237.47      184.81     95.76 o 
 -32   2   2      809.78      650.72     75.02 o 
 -30   2   2       81.79      106.94     50.56 o 
 -28   2   2        0.35       16.64     38.58 o 
 -26   2   2      733.37      859.12     49.73 o 
 -24   2   2        6.74       63.78     34.33 o 
 -22   2   2      850.99      886.45     66.81 o 
 -20   2   2       65.95       64.16     29.22 o 
 -18   2   2      554.43      536.45     32.92 o 
 -16   2   2     5153.12     5299.07     75.83 o 
 -14   2   2    24613.97    26057.68    236.09 o 
 -12   2   2      581.35      561.44     25.30 o 
 -10   2   2    13394.15    13818.42    130.61 o 
  -8   2   2    18614.98     8541.55    561.10 o 
   0   2   2      633.90      363.45     30.80 o 
   6   2   2    25156.56    26909.81    758.06 o 
   8   2   2     1526.58     1636.95     32.85 o 
  10   2   2     8542.65     9447.12     97.62 o 
  12   2   2      613.83      469.21     22.89 o 
  14   2   2      934.69      891.78     32.97 o 
  16   2   2      679.12      954.74     46.24 o 
  18   2   2     1006.97     1006.25     46.39 o 
  20   2   2     2583.57     2925.76     98.67 o 
  22   2   2     1940.98     1851.98    117.61 o 
  24   2   2     1056.95      906.20    107.79 o 
  26   2   2     5053.38     5511.14    206.60 o 
  28   2   2      577.21      609.32    152.47 o 
  30   2   2      188.18      211.90    106.65 o 
  32   2   2       66.82      -77.37    118.58 o 
  34   2   2       45.42      -87.68    172.49 o 
  36   2   2      113.60     -122.93    122.93 o 
 -37   3   2      342.55      258.76    172.49 o 
 -35   3   2        8.95      -93.35     93.35 o 
 -33   3   2      440.89      379.14     71.25 o 
 -31   3   2      352.04      279.12     65.27 o 
 -29   3   2     9363.75     9644.72    168.41 o 
 -27   3   2     2307.27     2454.73     75.71 o 
 -25   3   2      911.12      939.24     50.79 o 
 -23   3   2     6113.30     6566.84    101.35 o 
 -21   3   2     4897.27     4607.89     80.77 o 
 -19   3   2    10558.00    10870.93    159.33 o 
 -17   3   2      874.97      935.70     48.21 o 
 -15   3   2     6255.18     7776.59     95.73 o 
 -13   3   2    31213.41    33567.01    316.12 o 
 -11   3   2     8747.59     9583.83     90.74 o 
  -9   3   2      101.71      100.59     14.27 o 
  -7   3   2     7947.94     5560.17     91.15 o 
  -1   3   2      600.90      221.77     27.72 o 
   3   3   2   176689.00   173840.98  11350.33 o 
   5   3   2   288142.56   296402.44   3117.96 o 
   7   3   2     1810.95     1279.39     25.76 o 
   9   3   2      109.91       70.53     14.30 o 
  11   3   2    53120.08    58387.16    576.74 o 
  13   3   2       88.70       25.78     20.22 o 
  15   3   2     3217.24     3257.53     72.13 o 
  17   3   2    12190.13    13077.68    177.48 o 
  19   3   2     3134.22     3151.35     84.23 o 
  21   3   2     3074.34     3143.36    104.91 o 
  23   3   2      389.16      443.63     90.37 o 
  25   3   2       36.43        9.85     87.70 o 
  27   3   2       36.72      151.81     94.27 o 
  29   3   2     1346.83     1143.93    121.91 o 
  31   3   2     2042.06     1778.34    257.19 o 
  33   3   2      733.12      454.25    120.86 o 
  35   3   2      232.03       80.14    124.09 o 
 -38   4   2     1816.36     1496.94    209.45 o 
 -36   4   2      660.44      825.47    184.81 o 
 -34   4   2      743.47      612.21    158.09 o 
 -32   4   2      148.53       86.52     65.58 o 
 -30   4   2       37.41      -17.13     49.62 o 
 -28   4   2      700.04      710.80     64.02 o 
 -26   4   2     5588.45     5805.37    106.77 o 
 -24   4   2      673.12      672.55     46.28 o 
 -22   4   2      257.09      297.69     35.90 o 
 -20   4   2     6269.45     6573.15     96.12 o 
 -18   4   2     3989.91     4015.52     70.58 o 
 -16   4   2    21362.77    22361.19    204.93 o 
 -14   4   2     3258.26     2494.99     47.41 o 
 -12   4   2     5026.48     6193.29     71.17 o 
 -10   4   2    16753.47    18782.49    151.92 o 
  -8   4   2     7415.60     7136.91     63.42 o 
  -6   4   2    28520.08    28377.66    260.63 o 
  -4   4   2    24843.30    11756.77    622.18 o 
  -2   4   2       56.85       41.33     15.40 o 
   0   4   2     1060.92      662.23     58.52 o 
   4   4   2    78251.02    83515.73    688.04 o 
   6   4   2    68955.56    72688.08    602.04 o 
   8   4   2    30095.98    31274.24    268.22 o 
  10   4   2       74.37       91.31     18.32 o 
  12   4   2     1688.15     2578.44     51.69 o 
  14   4   2     1484.89     1323.63     68.46 o 
  16   4   2    17877.99    19400.65    243.04 o 
  18   4   2     2128.75     1926.89     85.80 o 
  20   4   2      364.40      299.08     53.79 o 
  22   4   2      962.35      931.89     69.47 o 
  24   4   2      418.88      367.80     65.54 o 
  26   4   2     3852.18     4462.97    190.34 o 
  28   4   2     2843.95     2888.08    303.39 o 
  30   4   2      246.24       -7.27    101.74 o 
  32   4   2        3.77      -43.12    106.72 o 
  34   4   2      660.32      564.55    214.07 o 
  36   4   2      877.09      660.86    217.15 o 
 -37   5   2      209.31      169.41    166.33 o 
 -35   5   2      431.91      459.99    195.59 o 
 -33   5   2     1042.90     1371.37    116.19 o 
 -31   5   2       30.86       44.19     78.06 o 
 -29   5   2      319.82      329.85     56.63 o 
 -27   5   2     1944.89     2018.40     83.50 o 
 -25   5   2     1300.54     1344.10     50.69 o 
 -23   5   2       46.72       17.52     31.62 o 
 -21   5   2    10504.80    10755.17    122.57 o 
 -19   5   2     4049.14     4305.77     70.37 o 
 -17   5   2     6860.63     6987.04     86.41 o 
 -15   5   2     8564.75     8784.76     96.92 o 
 -13   5   2     1165.59     1151.89     34.87 o 
 -11   5   2    46819.44    48511.77    365.87 o 
  -9   5   2      315.64      497.37     17.24 o 
  -7   5   2      781.98      876.51     19.25 o 
  -5   5   2     5852.00     6117.64     63.70 o 
  -3   5   2      294.15      285.02     17.04 o 
  -1   5   2    26759.98    26964.24    255.97 o 
   1   5   2     5148.71     5388.23     64.85 o 
   3   5   2    64866.42    71389.56    636.52 o 
   5   5   2     3930.24     3685.26     51.79 o 
   7   5   2    27728.82    29294.77    272.85 o 
   9   5   2    38556.08    42839.78    392.60 o 
  11   5   2      664.20      861.43     34.34 o 
  13   5   2    14121.12    14007.98    161.85 o 
  15   5   2      288.37      302.90     39.09 o 
  17   5   2     2682.11     3370.97     86.35 o 
  19   5   2     4524.63     4467.52     99.52 o 
  21   5   2     6269.29     6986.27    204.14 o 
  23   5   2     8548.42     8465.46    172.84 o 
  25   5   2        3.13       56.15     56.86 o 
  27   5   2      227.23      242.46    101.64 o 
  29   5   2     1125.81      824.75    119.25 o 
  31   5   2      172.45       91.87    107.40 o 
  33   5   2      692.25      480.91    214.07 o 
  35   5   2      279.40       70.84    121.73 o 
 -36   6   2      308.92      449.65    101.89 o 
 -34   6   2      363.66      300.65     95.72 o 
 -32   6   2        7.01        6.84     80.33 o 
 -30   6   2        2.10       19.26     61.94 o 
 -28   6   2      487.32      554.59     72.64 o 
 -26   6   2      545.14      588.03     71.08 o 
 -24   6   2     2509.15     2702.51     70.93 o 
 -22   6   2     2824.08     2844.72     65.16 o 
 -20   6   2     4580.33     4689.66     76.29 o 
 -18   6   2        0.85       -8.44     27.01 o 
 -16   6   2       44.81       69.77     24.92 o 
 -14   6   2    10972.37    12381.83    125.27 o 
 -12   6   2      153.73      268.53     20.73 o 
 -10   6   2      709.32      634.92     21.03 o 
  -8   6   2     2618.84     2646.99     35.31 o 
  -6   6   2      776.59     1015.89     36.76 o 
  -4   6   2       45.25       35.78     16.34 o 
  -2   6   2     4863.59     4764.86     58.31 o 
   0   6   2    19901.98    19905.86    176.74 o 
   2   6   2     4300.83     4609.68     55.28 o 
   4   6   2        6.63        4.23     17.04 o 
   6   6   2     2593.48     3419.94     52.90 o 
   8   6   2     6086.17     6292.94     78.26 o 
  10   6   2    19388.88    22312.68    217.17 o 
  12   6   2     1768.07     1524.64     48.14 o 
  14   6   2     7772.13     7641.91    107.25 o 
  16   6   2     2217.72     2118.77     75.89 o 
  18   6   2      212.46      174.79     43.62 o 
  20   6   2     2923.08     2989.61    109.74 o 
  22   6   2      744.84      842.30     69.80 o 
  24   6   2       35.08        9.68     58.70 o 
  26   6   2     2539.76     2422.17    104.66 o 
  28   6   2       10.77      -95.53     95.53 o 
  30   6   2        8.80      -91.59    178.65 o 
  32   6   2      349.98      367.64    114.45 o 
  34   6   2       25.07     -113.00    113.00 o 
 -37   7   2        1.38      105.22     97.99 o 
 -35   7   2      872.16      705.15    108.64 o 
 -33   7   2       53.59       -6.05     86.46 o 
 -31   7   2      257.60      223.92     88.03 o 
 -29   7   2      118.14      129.25     64.64 o 
 -27   7   2      102.07      218.57     87.09 o 
 -25   7   2     1664.20     1690.16     89.08 o 
 -23   7   2     1755.57     1934.80     70.28 o 
 -21   7   2     8870.96     9276.47    171.62 o 
 -19   7   2     7172.31     7417.28     96.35 o 
 -17   7   2     1757.69     1800.61     51.31 o 
 -15   7   2     1556.10     1743.41     43.87 o 
 -13   7   2     6326.28     6935.38     77.75 o 
 -11   7   2      949.42      802.66     27.26 o 
  -9   7   2     5488.88     5506.42     57.26 o 
  -7   7   2    15994.87    16411.48    157.81 o 
  -5   7   2    13150.46    14961.84    144.58 o 
  -3   7   2     3766.30     3720.02     52.62 o 
  -1   7   2     1376.24     1395.41     34.50 o 
   1   7   2    25736.07    26649.98    233.10 o 
   3   7   2     1061.58     1190.04     30.53 o 
   5   7   2    24631.78    29288.19    275.28 o 
   7   7   2      396.84      608.98     34.76 o 
   9   7   2    27997.33    28940.53    275.32 o 
  11   7   2     3686.59     3551.53     67.96 o 
  13   7   2     3047.24     3475.16     70.44 o 
  15   7   2      980.85     1002.94     50.70 o 
  17   7   2      266.21      272.04     45.89 o 
  19   7   2     1468.73     1295.67     62.90 o 
  21   7   2      836.39      775.73     69.68 o 
  23   7   2      794.82      744.84    102.49 o 
  25   7   2      624.38      620.15     73.29 o 
  27   7   2        1.04      -58.61     58.61 o 
  29   7   2      477.06      418.44    108.31 o 
  31   7   2      620.25      721.47    201.75 o 
  33   7   2      397.15      221.77    172.49 o 
  35   7   2      194.85       27.72    184.81 o 
 -36   8   2      627.10      532.05    124.74 o 
 -34   8   2      619.27      587.73    106.39 o 
 -32   8   2       42.66       45.96     83.61 o 
 -30   8   2      326.87      368.89     78.24 o 
 -28   8   2     1581.79     1589.97    114.85 o 
 -26   8   2      898.72      926.85     78.18 o 
 -24   8   2     1463.34     1281.85     80.56 o 
 -22   8   2      168.42      215.61     55.44 o 
 -20   8   2     4637.54     4977.59     88.54 o 
 -18   8   2    14297.20    14759.29    167.40 o 
 -16   8   2     7891.17     8431.50    103.37 o 
 -14   8   2    19179.51    19174.92    185.15 o 
 -12   8   2     1406.26     1601.17     45.57 o 
 -10   8   2     4609.44     5401.62     70.84 o 
  -8   8   2    13906.35    14594.53    155.84 o 
  -6   8   2     1770.11     2688.36     49.98 o 
  -4   8   2    29602.49    30521.65    273.73 o 
  -2   8   2    10292.57    11618.27    117.72 o 
   0   8   2     2401.73     2801.11     39.81 o 
   2   8   2    10210.48    10221.90     90.71 o 
   4   8   2    21855.59    23657.34    197.70 o 
   6   8   2    43677.18    45442.70    383.10 o 
   8   8   2      414.98      343.27     23.10 o 
  10   8   2      301.38      480.05     30.57 o 
  12   8   2     6557.24     6950.09    103.66 o 
  14   8   2     6783.57     6888.06    105.36 o 
  16   8   2     4389.68     4437.96     86.50 o 
  18   8   2      553.09      698.33     61.35 o 
  20   8   2     3292.82     3173.11    115.64 o 
  22   8   2       85.90       17.26     57.25 o 
  24   8   2     1023.99      923.78     76.43 o 
  26   8   2     4101.34     4272.21    148.12 o 
  28   8   2     1700.50     1670.46    122.07 o 
  30   8   2      938.83      859.35    187.89 o 
  32   8   2      270.11      234.09    172.49 o 
  34   8   2      434.78      551.34    203.29 o 
 -35   9   2      552.16      395.98    114.69 o 
 -33   9   2      348.34      436.98    102.07 o 
 -31   9   2      617.69      740.15    104.27 o 
 -29   9   2      185.71      225.25     72.64 o 
 -27   9   2       59.26       70.26     64.73 o 
 -25   9   2     2172.14     2410.88    111.52 o 
 -23   9   2     4521.25     4598.37    137.01 o 
 -21   9   2    12328.28    12979.27    189.46 o 
 -19   9   2     1411.22     1306.10     51.22 o 
 -17   9   2      103.05      121.26     39.72 o 
 -15   9   2        2.99       32.84     28.56 o 
 -13   9   2     3312.43     3677.69     72.27 o 
 -11   9   2    10859.56    11485.02    123.62 o 
  -9   9   2     9522.89    10935.68    128.27 o 
  -7   9   2      746.38     1339.82     42.76 o 
  -5   9   2     7942.38     8631.43     98.01 o 
  -3   9   2     3520.67     3898.62     58.81 o 
  -1   9   2    10586.07    10699.64    102.29 o 
   1   9   2     3480.66     3134.63     44.67 o 
   3   9   2     4562.66     5104.44     56.88 o 
   5   9   2     2609.92     2705.42     42.05 o 
   7   9   2      501.54      596.18     28.04 o 
   9   9   2    22410.90    22620.72    205.33 o 
  11   9   2      856.27      922.03     38.24 o 
  13   9   2     6971.62     7039.21    108.16 o 
  15   9   2       36.41       94.89     35.53 o 
  17   9   2     2769.92     2678.43     76.76 o 
  19   9   2    10677.86    11276.69    178.57 o 
  21   9   2     1584.66     1655.34     87.18 o 
  23   9   2     4852.77     5541.40    151.12 o 
  25   9   2      711.57      680.90     95.12 o 
  27   9   2      302.79      379.30    194.05 o 
  29   9   2        5.88     -144.77    144.77 o 
  31   9   2      400.18      415.82    181.73 o 
  33   9   2      764.43      437.38    190.97 o 
 -34  10   2        0.81      -15.37    102.07 o 
 -32  10   2      102.45       15.11    166.33 o 
 -30  10   2      170.23       87.93     90.24 o 
 -28  10   2      116.79       67.34     68.94 o 
 -26  10   2        2.97       32.26     67.46 o 
 -24  10   2      118.43       97.33     91.18 o 
 -22  10   2       13.42       -6.65     45.06 o 
 -20  10   2     1317.30     1184.99     56.52 o 
 -18  10   2      318.96      368.60     40.42 o 
 -16  10   2      545.26      552.60     42.19 o 
 -14  10   2     2889.78     3014.31     72.43 o 
 -12  10   2     1609.29     1649.71     54.31 o 
 -10  10   2     1557.36     1605.29     52.50 o 
  -8  10   2     1529.77     1803.61     54.37 o 
  -6  10   2      193.09      202.57     28.58 o 
  -4  10   2      239.76      285.05     26.26 o 
  -2  10   2      511.82      620.78     29.11 o 
   0  10   2     3555.85     3788.09     52.10 o 
   2  10   2      712.20      667.27     32.71 o 
   4  10   2     6434.41     7152.57     73.41 o 
   6  10   2       18.87       19.05     19.99 o 
   8  10   2     1351.69     1383.57     38.82 o 
  10  10   2       17.22       13.77     28.63 o 
  12  10   2      771.09      786.90     44.28 o 
  14  10   2     2914.25     2983.70     77.29 o 
  16  10   2      308.88      280.69     41.44 o 
  18  10   2     5895.02     5995.50    212.36 o 
  20  10   2     1500.46     1377.05     94.43 o 
  22  10   2       80.79      100.96     76.97 o 
  24  10   2       45.19       17.50     81.62 o 
  26  10   2       50.11      -77.45     77.45 o 
  28  10   2       41.15       58.49    170.95 o 
  30  10   2        1.16     -129.36    157.09 o 
  32  10   2       11.75       43.12    175.57 o 
 -33  11   2       15.31      -99.06     99.06 o 
 -31  11   2      301.54      304.04     99.86 o 
 -29  11   2      266.41      239.13     94.65 o 
 -27  11   2      598.73      521.99     78.80 o 
 -25  11   2       65.44       85.12     67.96 o 
 -23  11   2     2696.19     2548.93    141.90 o 
 -21  11   2     1633.58     1795.01     92.99 o 
 -19  11   2       12.67       -3.27     40.32 o 
 -17  11   2      265.36      323.48     40.48 o 
 -15  11   2     4290.13     4478.96     87.52 o 
 -13  11   2     1498.54     1660.31     56.08 o 
 -11  11   2     9738.67    10253.67    131.17 o 
  -9  11   2      221.29      224.41     34.09 o 
  -7  11   2     3204.65     3044.66     77.37 o 
  -5  11   2      462.86      338.16     32.50 o 
  -3  11   2     1460.10     1529.23     85.87 o 
  -1  11   2     2077.49     2072.30     55.48 o 
   1  11   2     3614.03     3398.15     71.00 o 
   3  11   2     7675.54     8211.08     82.46 o 
   5  11   2        1.00       -2.69     19.92 o 
   7  11   2      101.82      131.80     25.21 o 
   9  11   2     8251.68     8050.12     98.99 o 
  11  11   2      373.89      412.35     33.11 o 
  13  11   2      675.86      684.08     48.39 o 
  15  11   2     1704.44     1800.94     65.56 o 
  17  11   2       96.78       90.11     51.96 o 
  19  11   2     1141.87     1068.90     78.59 o 
  21  11   2      998.69     1022.98    207.91 o 
  23  11   2     1447.73     1168.26    108.31 o 
  25  11   2       58.70      -36.08     81.32 o 
  27  11   2      158.03       20.17    127.82 o 
  29  11   2      716.94      620.58    108.68 o 
  31  11   2      221.87     -135.53    163.25 o 
 -32  12   2       45.57      -95.16     95.16 o 
 -30  12   2       40.39      -13.68     93.35 o 
 -28  12   2     1105.17     1120.13    117.07 o 
 -26  12   2     2269.66     1998.22    109.54 o 
 -24  12   2      375.56      358.38     76.09 o 
 -22  12   2      174.92       80.22     65.36 o 
 -20  12   2      122.21      215.32     51.14 o 
 -18  12   2     2127.89     2457.61     84.02 o 
 -16  12   2     5952.31     6281.40    106.86 o 
 -14  12   2      289.06      268.11     40.68 o 
 -12  12   2        7.69       -4.18     34.81 o 
 -10  12   2      897.94     1070.73     47.30 o 
  -8  12   2    12727.94    13881.61    161.94 o 
  -6  12   2     9673.85    10434.85    131.06 o 
  -4  12   2    10335.38    10487.92    130.21 o 
  -2  12   2     4860.30     5527.62     96.15 o 
   0  12   2      116.60      171.94     36.09 o 
   2  12   2    11435.64    11734.65    135.62 o 
   4  12   2     7576.77     7606.39    100.99 o 
   6  12   2    11485.71    12004.11    126.69 o 
   8  12   2     4241.09     4542.10     86.89 o 
  10  12   2     3100.29     3047.69     81.82 o 
  12  12   2       22.98       -9.19     39.16 o 
  14  12   2     3107.86     3049.10     86.94 o 
  16  12   2     4382.37     4840.90    113.86 o 
  18  12   2      282.24      338.23     77.63 o 
  20  12   2     1014.24     1124.89    104.47 o 
  22  12   2      547.38      739.55     97.94 o 
  24  12   2     1900.44     2057.07    130.19 o 
  26  12   2     2204.74     2365.99    144.53 o 
  28  12   2     1144.58     1057.07    119.69 o 
  30  12   2      668.71      602.13    181.73 o 
 -31  13   2      357.68      370.79    113.96 o 
 -29  13   2      943.69     1193.81    127.40 o 
 -27  13   2        0.48      -82.82     82.82 o 
 -25  13   2      748.14      832.68    103.44 o 
 -23  13   2     2961.53     3303.83    170.88 o 
 -21  13   2     2665.22     2657.29    129.13 o 
 -19  13   2      652.15      608.29     66.23 o 
 -17  13   2        9.12        8.68     42.46 o 
 -15  13   2      532.82      533.28     46.07 o 
 -13  13   2     2817.20     3110.53    111.75 o 
 -11  13   2     1372.98     1452.07     54.11 o 
  -9  13   2     2976.59     3051.19     74.82 o 
  -7  13   2     1293.68     1328.58     52.32 o 
  -5  13   2      108.40       85.98     32.75 o 
  -3  13   2     4975.35     5091.47     86.79 o 
  -1  13   2      993.46      942.73     47.32 o 
   1  13   2    14709.18    15408.97    188.14 o 
   3  13   2     5929.91     6184.68    102.65 o 
   5  13   2       96.73      139.57     45.85 o 
   7  13   2     2061.72     2163.97    116.03 o 
   9  13   2       59.90       97.98     54.40 o 
  11  13   2    20661.44    22860.34    298.38 o 
  13  13   2       18.23       -5.12     45.97 o 
  15  13   2      421.10      390.05     52.92 o 
  17  13   2      108.15       40.99     61.04 o 
  19  13   2     2081.48     2158.11    146.40 o 
  21  13   2     2309.51     2690.35    283.37 o 
  23  13   2      348.06      281.83     95.83 o 
  25  13   2       98.34      -10.34     91.40 o 
  27  13   2       65.86      -84.20    118.58 o 
  29  13   2      347.11      315.86    109.48 o 
 -30  14   2      345.83      404.73    114.33 o 
 -28  14   2      282.65      287.12    166.33 o 
 -26  14   2       80.42      127.32     89.43 o 
 -24  14   2       43.09       -1.39     87.04 o 
 -22  14   2      575.70      455.50     71.51 o 
 -20  14   2     1186.00     1071.02     72.91 o 
 -18  14   2      155.13       85.61     54.05 o 
 -16  14   2     2224.72     2455.14    159.21 o 
 -14  14   2       52.64       47.07     38.74 o 
 -12  14   2     9389.71    10024.65    220.56 o 
 -10  14   2     1327.51     1347.10     57.17 o 
  -8  14   2      632.96      712.04     44.81 o 
  -6  14   2     2414.61     2564.11     72.16 o 
  -4  14   2        2.49       22.19     43.49 o 
  -2  14   2      621.96      566.47     45.46 o 
   0  14   2     4643.54     4787.50    110.48 o 
   2  14   2      138.07      124.67     62.22 o 
   4  14   2        4.47      -25.09     48.90 o 
   6  14   2       82.39       89.60     47.64 o 
   8  14   2       63.00       80.77     57.16 o 
  10  14   2      459.60      429.83     63.10 o 
  12  14   2      515.20      480.61     67.46 o 
  14  14   2        6.57      -52.55     57.98 o 
  16  14   2      143.07       25.60     61.63 o 
  18  14   2       21.81      -62.39     62.39 o 
  20  14   2        0.50      -81.48     81.48 o 
  22  14   2       74.86       46.72     90.21 o 
  24  14   2      178.32      -16.99    135.53 o 
  26  14   2      115.82       74.71    101.74 o 
  28  14   2      244.66      143.43    107.79 o 
 -29  15   2      141.64      118.33    112.42 o 
 -27  15   2      161.75      165.29    103.30 o 
 -25  15   2       65.06      -16.94     93.65 o 
 -23  15   2      988.79      856.51    104.27 o 
 -21  15   2      424.21      589.15     75.07 o 
 -19  15   2      789.32      614.69     75.91 o 
 -17  15   2       14.61      -13.30     60.02 o 
 -15  15   2     1285.67     1203.56     64.01 o 
 -13  15   2     1356.84     1570.43     69.33 o 
 -11  15   2      314.74      374.16     66.37 o 
  -9  15   2       31.68      -11.20     41.55 o 
  -7  15   2        4.40       44.60     41.53 o 
  -5  15   2       31.74      -49.25     49.25 o 
  -3  15   2      201.08      237.53     52.99 o 
  -1  15   2       15.75       29.38     46.77 o 
   1  15   2       90.21       16.63     49.04 o 
   3  15   2      239.25      180.74     48.88 o 
   5  15   2       95.97       86.03     48.84 o 
   7  15   2      506.94      580.30    154.93 o 
   9  15   2     1315.53     1302.04     98.21 o 
  11  15   2     3377.83     3377.38    218.15 o 
  13  15   2      350.30      280.39     79.88 o 
  15  15   2      324.76      338.70     70.53 o 
  17  15   2        0.90      -95.48    120.12 o 
  19  15   2      109.15      110.59    103.18 o 
  21  15   2      428.97      352.64    140.15 o 
  23  15   2       27.62      -43.44     94.57 o 
  25  15   2       54.79     -101.26    101.26 o 
  27  15   2        2.00      -34.29    105.48 o 
 -26  16   2     1589.24     1826.38    143.75 o 
 -24  16   2     1036.68     1112.42    123.92 o 
 -22  16   2      512.43      452.21     94.57 o 
 -20  16   2      258.15      141.37     85.84 o 
 -18  16   2     1702.08     1862.18    123.04 o 
 -16  16   2     6632.16     6935.68    172.78 o 
 -14  16   2     5863.80     6094.40    133.79 o 
 -12  16   2     4608.05     5147.45    115.87 o 
 -10  16   2      518.51      418.16     62.69 o 
  -8  16   2      157.08       13.14     53.39 o 
  -6  16   2     3242.13     3041.78    106.31 o 
  -4  16   2     1280.75     1227.36     72.26 o 
  -2  16   2     3855.17     4103.86    113.18 o 
   0  16   2        7.96      -27.45     50.68 o 
   2  16   2      599.14      733.62     62.93 o 
   4  16   2     3762.25     4125.57    113.81 o 
   6  16   2      600.95      717.04     72.74 o 
   8  16   2     1971.30     2199.64    108.79 o 
  10  16   2        6.27      -58.80     58.80 o 
  12  16   2      733.84      572.11     74.91 o 
  14  16   2     5326.59     5197.00    158.35 o 
  16  16   2     3278.54     3306.72    174.24 o 
  18  16   2     1725.44     1540.06    169.41 o 
  20  16   2       71.39      -89.32    135.53 o 
  22  16   2      104.54       70.84    150.93 o 
  24  16   2      431.83      264.89    160.17 o 
 -25  17   2      212.95      189.43    102.36 o 
 -23  17   2     1130.29     1310.94    258.73 o 
 -21  17   2      826.44      854.15    113.00 o 
 -19  17   2     1294.96     1375.14    169.41 o 
 -17  17   2       63.81      -55.44    101.64 o 
 -15  17   2        4.77      135.53    117.04 o 
 -13  17   2      436.62      544.01    203.29 o 
 -11  17   2      840.88      921.55     83.54 o 
  -9  17   2     5357.88     5281.18    201.84 o 
  -7  17   2      266.33      394.49     62.44 o 
  -5  17   2        2.46       17.41     61.80 o 
  -3  17   2     1343.50     1254.94     73.88 o 
  -1  17   2      345.23      246.97     58.32 o 
   1  17   2       77.76      -21.47     52.91 o 
   3  17   2       24.54      -26.60     50.42 o 
   5  17   2       25.62      -58.68     58.68 o 
   7  17   2      121.33       74.35     65.20 o 
   9  17   2      613.06      528.64     76.08 o 
  11  17   2     3362.57     3211.84    133.62 o 
  13  17   2     1109.92     1144.58    104.54 o 
  15  17   2       53.80      181.73    135.53 o 
  17  17   2       25.90       52.36    129.36 o 
  19  17   2      353.38      329.57    157.09 o 
  21  17   2      487.80      200.21    154.01 o 
  23  17   2       90.12       52.36    163.25 o 
 -22  18   2       61.33      -12.32    141.69 o 
 -20  18   2       12.76       77.00    135.53 o 
 -18  18   2      397.84      449.70    147.85 o 
 -16  18   2       56.79      274.13    129.36 o 
 -14  18   2       45.69       15.40    117.04 o 
 -12  18   2       14.73      -18.25     85.51 o 
 -10  18   2       11.33      -23.10     84.94 o 
  -8  18   2     1666.66     1516.71    117.37 o 
  -6  18   2       15.79      -25.13     82.42 o 
  -4  18   2       89.34      -23.23     79.79 o 
  -2  18   2        4.27      -59.67     66.47 o 
   0  18   2      175.84        8.50     66.28 o 
   2  18   2     1389.51     1233.29    117.32 o 
   4  18   2     2546.33     1978.62    126.10 o 
   6  18   2     1355.75     1397.67    114.20 o 
   8  18   2      690.05      627.60     92.54 o 
  10  18   2      290.59      206.37     86.01 o 
  12  18   2        0.59      -15.40     80.58 o 
  14  18   2      264.77      200.21    141.69 o 
  16  18   2      113.32     -135.53    135.53 o 
  18  18   2      124.48      -89.32    144.77 o 
  20  18   2        8.38     -147.85    147.85 o 
 -19  19   2      157.45      243.33    147.85 o 
 -17  19   2      287.52      264.89    141.69 o 
 -15  19   2      160.05       86.24    129.36 o 
 -13  19   2        1.46       -9.24    117.04 o 
 -11  19   2      105.46       -3.80    154.01 o 
  -9  19   2      916.17      819.09    109.58 o 
  -7  19   2      251.61      243.01    106.26 o 
  -5  19   2      164.43      124.74     87.12 o 
  -3  19   2     1099.99      852.06    104.27 o 
  -1  19   2      827.87      654.55    249.49 o 
   1  19   2      441.07      523.33    212.53 o 
   3  19   2       14.03      -21.56    120.12 o 
   5  19   2      171.98       58.52    132.45 o 
   7  19   2      626.76      619.10    138.61 o 
   9  19   2       66.76      -61.60    129.36 o 
  11  19   2      906.36      902.47    169.41 o 
  13  19   2        8.35      231.01    144.77 o 
  15  19   2        4.79     -144.77    144.77 o 
  17  19   2       47.13      154.01    157.09 o 
 -16  20   2      309.22      304.93    144.77 o 
 -14  20   2      135.11      178.65    141.69 o 
 -12  20   2      109.53     -123.20    123.20 o 
 -10  20   2       67.83      -95.16     95.16 o 
  -8  20   2      735.04      830.76    201.75 o 
  -6  20   2     2277.14     2256.21    140.16 o 
  -4  20   2     2276.97     2223.39    139.34 o 
  -2  20   2      984.45     1064.24    115.19 o 
   0  20   2       46.48      110.36     89.22 o 
   2  20   2      461.05      227.93    135.53 o 
   4  20   2      972.10      671.47    141.69 o 
   6  20   2      146.33      181.73    141.69 o 
   8  20   2       22.52     -132.45    132.45 o 
  10  20   2       45.01       58.52    141.69 o 
  12  20   2      313.22      104.72    150.93 o 
  14  20   2      420.54      335.73    166.33 o 
 -13  21   2      251.69       77.00    135.53 o 
 -11  21   2      959.99     1155.04    178.65 o 
  -9  21   2      611.64      432.18    114.20 o 
  -7  21   2      362.41      232.52    102.30 o 
  -5  21   2       52.48      -92.08     92.08 o 
  -3  21   2      265.60      161.46    100.84 o 
  -1  21   2     1709.27     1501.98    131.43 o 
   1  21   2     1127.59      874.75    172.49 o 
   3  21   2      576.28      492.82    154.01 o 
   5  21   2       17.88      -98.56    129.36 o 
   7  21   2      239.32       83.16    138.61 o 
   9  21   2      696.18      498.98    166.33 o 
  11  21   2      428.36      443.54    172.49 o 
  -6  22   2      151.43       -6.78    103.30 o 
  -4  22   2      333.42      194.97    105.21 o 
  -2  22   2       25.81      -71.36    161.71 o 
   0  22   2        2.08     -141.69    141.69 o 
   2  22   2      298.09       89.32    150.93 o 
   4  22   2        6.16     -138.61    138.61 o 
 -39   1   3        9.41      -96.90     96.90 o 
 -37   1   3      373.60      259.23    107.79 o 
 -35   1   3     1034.18     1096.60     90.64 o 
 -33   1   3      874.08     1033.32     70.35 o 
 -31   1   3      406.66      491.09     46.47 o 
 -29   1   3     1070.92     1100.41     57.62 o 
 -27   1   3       88.82       90.50     40.49 o 
 -25   1   3     3236.48     3358.03     74.17 o 
 -23   1   3     2485.43     2369.79     62.76 o 
 -21   1   3     1667.76     1667.26     53.15 o 
 -19   1   3      959.03      942.38     39.94 o 
 -17   1   3      457.44      475.76     30.98 o 
 -15   1   3    18631.63    20245.01    205.82 o 
 -13   1   3     8214.60     8565.73    100.25 o 
 -11   1   3    36505.82    38177.12    317.01 o 
  -9   1   3     3868.21     4646.27     53.49 o 
  -7   1   3    12088.87     8589.26    425.17 o 
   1   1   3     1831.76     1130.40     70.84 o 
   3   1   3      749.03      536.80     43.12 o 
   5   1   3    31976.61    31667.45    291.31 o 
   7   1   3     9056.82     9479.50    122.18 o 
   9   1   3    25231.75    25457.18    422.53 o 
  11   1   3     3948.09     4333.75     81.30 o 
  13   1   3     1115.03     1129.92     37.75 o 
  15   1   3     7614.44     8133.99    115.36 o 
  17   1   3     1541.12     1696.37     70.79 o 
  19   1   3    17002.32    17580.71    540.56 o 
  21   1   3     1033.95     1052.19    105.61 o 
  23   1   3     3383.90     3604.67    326.49 o 
  25   1   3      390.19      250.50    109.34 o 
  27   1   3     3500.77     3474.79    197.03 o 
  29   1   3     2914.42     2561.64    155.71 o 
  31   1   3      908.21      731.69    217.15 o 
  33   1   3      466.63      260.88    129.47 o 
  35   1   3      229.50      -56.98    130.68 o 
 -38   2   3      117.10      -98.94     98.94 o 
 -36   2   3      270.29      155.51     73.36 o 
 -34   2   3        0.34        1.87     65.10 o 
 -32   2   3      839.12     1011.10     61.39 o 
 -30   2   3      342.01      517.05     49.67 o 
 -28   2   3      360.27      333.46     45.04 o 
 -26   2   3     5144.17     5324.50     96.34 o 
 -24   2   3      312.87      263.83     35.79 o 
 -22   2   3     4731.57     4847.65     80.68 o 
 -20   2   3     3554.20     3800.43     68.71 o 
 -18   2   3    13248.47    13617.61    142.53 o 
 -16   2   3    18861.06    19259.20    184.66 o 
 -14   2   3     1469.05     1816.03     41.84 o 
 -12   2   3     3004.29     3284.11     47.77 o 
 -10   2   3     2621.46     2463.15     36.84 o 
  -8   2   3    97205.71   100649.41    756.38 o 
  -6   2   3     2596.89     2171.65    116.14 o 
  -4   2   3     1596.73      836.64    104.72 o 
  -2   2   3    10091.95     9797.49    360.90 o 
   0   2   3      347.51      240.98     36.96 o 
   2   2   3      150.52       54.31     10.42 o 
   4   2   3     5167.33     5338.00     60.45 o 
   6   2   3    77632.29    83798.22    827.67 o 
   8   2   3     2142.92     1966.71     35.34 o 
  10   2   3     9869.21     9581.07    110.53 o 
  12   2   3    16257.43    16888.99    205.16 o 
  14   2   3    11696.25    11509.08    152.59 o 
  16   2   3     5217.53     4908.24    148.45 o 
  18   2   3     3907.22     4270.10    115.18 o 
  20   2   3     1231.28     1311.93    221.77 o 
  22   2   3     6490.82     7097.31    235.63 o 
  24   2   3     5706.17     5940.12    205.74 o 
  26   2   3     4355.10     4456.64    200.34 o 
  28   2   3        1.85     -107.80    107.80 o 
  30   2   3      523.25      302.27    113.19 o 
  32   2   3      478.03      462.97    141.69 o 
  34   2   3      445.08      492.55    137.00 o 
 -39   3   3       10.19     -144.77    144.77 o 
 -37   3   3      248.58       67.76    147.85 o 
 -35   3   3     2634.70     2675.82    121.58 o 
 -33   3   3      151.83      240.74    100.80 o 
 -31   3   3        3.73       46.41     43.36 o 
 -29   3   3      634.35      572.24     50.72 o 
 -27   3   3     3870.66     4036.71     97.57 o 
 -25   3   3      744.69      783.94     46.43 o 
 -23   3   3     3635.53     3712.69     73.93 o 
 -21   3   3     4778.23     5153.79     81.25 o 
 -19   3   3      110.58       94.01     27.50 o 
 -17   3   3     1265.30     1466.70     43.98 o 
 -15   3   3     4687.40     4635.08     65.13 o 
 -13   3   3    71511.89    80178.06    679.97 o 
 -11   3   3    15082.90    16271.97    135.62 o 
  -9   3   3     3465.00     3204.83     38.76 o 
  -7   3   3     6538.82     7887.07     68.54 o 
  -5   3   3    22054.34    22315.13    576.45 o 
  -3   3   3    27228.55    14790.56    486.64 o 
  -1   3   3    12510.62    13522.67    449.19 o 
   1   3   3     6535.89     5906.67    153.82 o 
   3   3   3       16.42       48.13     13.57 o 
   5   3   3   113144.36   124995.91    962.25 o 
   7   3   3    57776.62    62807.30    490.04 o 
   9   3   3     7081.04     6827.72     66.02 o 
  11   3   3    26142.61    29398.71    288.81 o 
  13   3   3     1428.77     1373.67     56.99 o 
  15   3   3       23.60        8.88     30.47 o 
  17   3   3     4606.07     4865.24    194.25 o 
  19   3   3     2005.49     2051.09     85.16 o 
  21   3   3     2395.78     2841.31    200.21 o 
  23   3   3       72.07      -78.50     84.61 o 
  25   3   3       66.09      -15.62     92.39 o 
  27   3   3     1633.77     1881.83    152.47 o 
  29   3   3     1873.98     1800.04    257.19 o 
  31   3   3      949.02      666.71    123.92 o 
  33   3   3      155.51       36.29    119.73 o 
  35   3   3       41.49      -45.58    128.00 o 
 -38   4   3       47.75      -40.04    157.09 o 
 -36   4   3       21.40      125.26     87.72 o 
 -34   4   3        1.11      -77.00     77.00 o 
 -32   4   3      789.61      767.70     69.83 o 
 -30   4   3      793.81      701.59     55.07 o 
 -28   4   3        0.20       55.65     51.42 o 
 -26   4   3      326.56      390.06     41.68 o 
 -24   4   3       75.36       68.05     43.16 o 
 -22   4   3      358.04      425.89     38.13 o 
 -20   4   3     2440.00     2506.96     58.06 o 
 -18   4   3      626.00      524.74     29.67 o 
 -16   4   3     1602.53     1587.76     42.93 o 
 -14   4   3     5605.76     5453.84     65.80 o 
 -12   4   3     7611.68     8914.04     88.78 o 
 -10   4   3    11186.34    12719.77    109.88 o 
  -8   4   3     3357.34     4190.07     42.67 o 
  -6   4   3     4023.51     3780.15     38.62 o 
  -4   4   3     2165.23     2131.04     26.65 o 
  -2   4   3     3274.50     3378.65     35.78 o 
   0   4   3    13557.89    13982.76    128.32 o 
   2   4   3      551.52      486.40     31.45 o 
   4   4   3    16953.29    19715.05    174.54 o 
   6   4   3       35.84       94.39     19.11 o 
   8   4   3     1515.82     1745.51     34.27 o 
  10   4   3     1343.90     1260.47     40.74 o 
  12   4   3    13279.72    13023.79    149.46 o 
  14   4   3      446.55      390.66     36.74 o 
  16   4   3      700.27      765.61     45.71 o 
  18   4   3     1631.33     1798.53     80.17 o 
  20   4   3      854.34      948.71     67.72 o 
  22   4   3      502.52      441.08    141.69 o 
  24   4   3      768.16      899.96    109.58 o 
  26   4   3     2023.30     1999.76    140.37 o 
  28   4   3      158.69      128.39    103.02 o 
  30   4   3        0.96        2.42    106.45 o 
  32   4   3      239.31      157.77    117.07 o 
  34   4   3      151.18       42.02    126.73 o 
 -37   5   3       20.44      -67.94     88.32 o 
 -35   5   3        4.08        1.32     88.71 o 
 -33   5   3      369.15      368.74     90.26 o 
 -31   5   3      204.87      264.98     68.15 o 
 -29   5   3     1519.55     1422.88     87.99 o 
 -27   5   3     1346.35     1503.02     60.54 o 
 -25   5   3     1422.98     1376.10     49.18 o 
 -23   5   3     4453.37     4462.61     77.99 o 
 -21   5   3      894.70      994.56     38.86 o 
 -19   5   3     1130.33     1264.52     39.03 o 
 -17   5   3       72.68       97.82     24.65 o 
 -15   5   3    20564.29    21873.33    191.00 o 
 -13   5   3    10579.49    11149.89    107.40 o 
 -11   5   3     6774.93     6439.70     69.35 o 
  -9   5   3      705.81      790.50     23.28 o 
  -7   5   3     7219.81     7461.98     63.30 o 
  -5   5   3      273.81      425.07     17.18 o 
  -3   5   3     2879.02     2723.83     31.85 o 
  -1   5   3     8368.86     8750.01     87.35 o 
   1   5   3     2535.18     3038.74     43.50 o 
   3   5   3     2755.08     2970.97     57.62 o 
   5   5   3     5190.15     5715.34     70.97 o 
   7   5   3    25914.27    27886.73    263.05 o 
   9   5   3    30302.25    31544.04    296.12 o 
  11   5   3     6864.43     7513.91     91.13 o 
  13   5   3        8.79      -16.20     23.23 o 
  15   5   3     8572.07     9109.56    138.74 o 
  17   5   3     3899.35     3958.33    113.32 o 
  19   5   3     4030.22     4171.23    127.60 o 
  21   5   3     1748.71     1798.21     87.43 o 
  23   5   3     1924.02     1880.34    123.92 o 
  25   5   3      706.94      709.71    109.20 o 
  27   5   3       66.36      -53.22    144.77 o 
  29   5   3      317.82      216.70    110.50 o 
  31   5   3       66.29     -115.50    115.50 o 
  33   5   3        0.77      -39.05    117.97 o 
  35   5   3       33.52     -121.97    121.97 o 
 -36   6   3      434.95      348.13    102.11 o 
 -34   6   3       53.16      -63.41    127.82 o 
 -32   6   3     1261.22     1317.86    102.47 o 
 -30   6   3     1810.82     1764.99     96.23 o 
 -28   6   3     2330.96     2773.14     98.75 o 
 -26   6   3      902.30      933.15     53.15 o 
 -24   6   3      673.93      759.41     46.73 o 
 -22   6   3     3393.89     3411.36     70.71 o 
 -20   6   3    24350.69    24986.49    222.31 o 
 -18   6   3    22768.89    22578.64    201.52 o 
 -16   6   3    13198.10    13748.22    131.59 o 
 -14   6   3      654.30      771.72     28.42 o 
 -12   6   3      440.20      524.04     21.51 o 
 -10   6   3     2263.19     1834.61     33.45 o 
  -8   6   3      136.68       66.51     12.92 o 
  -6   6   3      138.49      100.88     10.33 o 
  -4   6   3      211.72      227.84     13.45 o 
  -2   6   3      375.44      444.58     18.77 o 
   0   6   3     7923.22     7218.27     76.92 o 
   2   6   3    19718.20    21256.45    192.27 o 
   4   6   3   109813.77   119542.45   1060.20 o 
   6   6   3    18458.44    20442.99    199.40 o 
   8   6   3      368.37      498.62     26.95 o 
  10   6   3    29558.74    30509.55    290.03 o 
  12   6   3    16463.88    17993.55    201.08 o 
  14   6   3    12960.22    14939.35    175.92 o 
  16   6   3     3471.07     3441.05     87.71 o 
  18   6   3      353.58      322.68     58.20 o 
  20   6   3     6736.31     6826.80    154.27 o 
  22   6   3      422.96      469.12     65.40 o 
  24   6   3     1562.01     1533.07    119.55 o 
  26   6   3      331.55      233.55    129.36 o 
  28   6   3      119.50      -94.21     99.06 o 
  30   6   3       57.96      -86.68    107.40 o 
  32   6   3      147.25       38.41    112.69 o 
  34   6   3     1249.78      945.06    146.04 o 
 -37   7   3      526.58      514.55    113.96 o 
 -35   7   3     1304.20     1251.96    123.52 o 
 -33   7   3     1274.32     1350.94    121.36 o 
 -31   7   3     1278.99     1461.50     94.98 o 
 -29   7   3      517.33      397.66     70.42 o 
 -27   7   3       70.98      -11.79     46.20 o 
 -25   7   3       28.42       84.86     39.66 o 
 -23   7   3     1745.46     1637.10     60.72 o 
 -21   7   3     1079.16     1100.51     53.95 o 
 -19   7   3       52.46       66.79     31.19 o 
 -17   7   3     4087.19     4404.44     72.85 o 
 -15   7   3     6199.28     6041.72     81.46 o 
 -13   7   3    15980.50    15657.26    135.33 o 
 -11   7   3      564.73      575.25     22.95 o 
  -9   7   3     1680.32     1914.72     38.14 o 
  -7   7   3    11201.01    13639.69    134.35 o 
  -5   7   3     1748.59     1453.85     39.15 o 
  -3   7   3    15918.68    16957.83    149.01 o 
  -1   7   3     2440.38     2185.62     40.08 o 
   1   7   3     8357.47     8849.16     92.32 o 
   3   7   3      386.93      335.20     19.70 o 
   5   7   3       71.90       23.55     21.58 o 
   7   7   3     8999.19     8504.68    100.54 o 
   9   7   3     2065.34     2318.09     61.99 o 
  11   7   3     3130.83     2943.33     71.86 o 
  13   7   3        8.85       22.16     29.41 o 
  15   7   3       12.04        9.83     40.14 o 
  17   7   3     6530.96     6813.73    147.79 o 
  19   7   3     1067.22     1236.00     74.97 o 
  21   7   3     1948.72     1922.94     91.73 o 
  23   7   3     2825.89     2738.16    114.06 o 
  25   7   3      853.68      958.11    110.06 o 
  27   7   3      871.75      923.71    140.15 o 
  29   7   3      507.35      539.15    115.50 o 
  31   7   3      583.57      369.17    341.89 o 
  33   7   3       38.37     -114.69    114.69 o 
 -36   8   3      192.45       -6.55    100.64 o 
 -34   8   3       14.31      -83.02     92.44 o 
 -32   8   3       32.53       -8.62     86.39 o 
 -30   8   3      178.55      189.60     74.37 o 
 -28   8   3       57.91      -58.41     61.98 o 
 -26   8   3     2333.26     2150.51     83.07 o 
 -24   8   3       28.99       22.06     40.34 o 
 -22   8   3     1797.73     2027.81    100.61 o 
 -20   8   3      112.50      143.36     37.56 o 
 -18   8   3     2219.73     2249.85     66.56 o 
 -16   8   3       69.13       21.88     33.13 o 
 -14   8   3     1046.41     1086.82     40.47 o 
 -12   8   3     2922.94     3282.24     54.08 o 
 -10   8   3      420.22      482.95     24.33 o 
  -8   8   3      776.62      679.35     33.54 o 
  -6   8   3     2788.19     3581.09     62.53 o 
  -4   8   3      860.01      869.64     33.13 o 
  -2   8   3      402.35      280.62     19.12 o 
   0   8   3     1209.21     1122.87     33.31 o 
   2   8   3      111.96      107.61     18.76 o 
   4   8   3      514.19      457.04     24.78 o 
   6   8   3     6413.98     6274.35     75.82 o 
   8   8   3      785.59      819.62     35.28 o 
  10   8   3      228.40      186.64     28.63 o 
  12   8   3      366.90      380.86     33.02 o 
  14   8   3      124.91      210.63     41.01 o 
  16   8   3      460.74      433.79     48.81 o 
  18   8   3     1167.28     1151.65     90.68 o 
  20   8   3      217.72      230.92     60.97 o 
  22   8   3     2423.69     2280.04    101.60 o 
  24   8   3     2065.69     2185.41    104.54 o 
  26   8   3      117.65      114.99     97.36 o 
  28   8   3       59.35       47.86    100.42 o 
  30   8   3      133.04       80.08    163.25 o 
  32   8   3       34.19      141.69    184.81 o 
 -35   9   3      115.60      -28.52     99.90 o 
 -33   9   3      643.81      450.98    105.06 o 
 -31   9   3      374.40      430.34     99.06 o 
 -29   9   3      273.95      144.98     97.23 o 
 -27   9   3      142.17      110.90     77.68 o 
 -25   9   3       82.84      105.42     43.47 o 
 -23   9   3      862.20      845.22     53.30 o 
 -21   9   3     2012.63     2052.91     86.40 o 
 -19   9   3     3933.51     3909.56    100.10 o 
 -17   9   3       80.45       45.03     31.46 o 
 -15   9   3     2238.72     2342.12     60.99 o 
 -13   9   3     2627.34     2748.66     61.25 o 
 -11   9   3     1610.33     1652.01     54.12 o 
  -9   9   3     1940.57     1881.39     55.45 o 
  -7   9   3     1209.40     1122.26     48.60 o 
  -5   9   3       61.15       33.19     24.95 o 
  -3   9   3     7760.56     7296.51     94.25 o 
  -1   9   3    16780.61    16607.88    168.00 o 
   1   9   3      696.21      838.55     39.83 o 
   3   9   3     5035.95     4789.61     64.25 o 
   5   9   3      802.31     1110.11     34.07 o 
   7   9   3     8035.56     8092.32    102.16 o 
   9   9   3       40.95       45.74     28.80 o 
  11   9   3      441.85      391.54     34.40 o 
  13   9   3       13.31       51.49     33.62 o 
  15   9   3      245.82      291.59     47.69 o 
  17   9   3     4988.25     5406.89    119.87 o 
  19   9   3       11.46       -9.19     58.42 o 
  21   9   3      303.68      235.13     64.06 o 
  23   9   3      515.06      479.82     73.28 o 
  25   9   3       74.11      -58.48     66.93 o 
  27   9   3      662.01      714.59    169.41 o 
  29   9   3      564.15      425.06    172.49 o 
  31   9   3      736.84      760.79    200.21 o 
 -34  10   3      183.48       60.14    102.07 o 
 -32  10   3      184.94       54.36     98.65 o 
 -30  10   3     1571.29     1810.56    131.11 o 
 -28  10   3     1130.07     1092.61     92.22 o 
 -26  10   3      902.42      976.17     86.87 o 
 -24  10   3     2673.24     2723.81     92.19 o 
 -22  10   3      704.61      817.92     53.54 o 
 -20  10   3     8970.65     9100.46    138.09 o 
 -18  10   3     5688.56     6029.84     93.13 o 
 -16  10   3      869.69      943.13     46.49 o 
 -14  10   3     4149.31     4553.76     85.93 o 
 -12  10   3     2331.41     2612.10     68.33 o 
 -10  10   3    10759.27    11986.51    143.73 o 
  -8  10   3     2692.62     2424.10     62.15 o 
  -6  10   3    24521.04    26048.30    262.02 o 
  -4  10   3     1591.17     1428.55     48.72 o 
  -2  10   3     1294.06     1412.89     49.09 o 
   0  10   3     9494.04     9769.32    113.99 o 
   2  10   3     7568.75     7297.54     88.33 o 
   4  10   3    24475.66    24604.42    222.44 o 
   6  10   3       10.82        3.23     24.34 o 
   8  10   3       13.81        7.42     28.90 o 
  10  10   3      771.66      805.65     40.03 o 
  12  10   3     6201.48     6482.70     97.08 o 
  14  10   3     2004.65     2272.37     72.53 o 
  16  10   3     1925.71     1897.58     90.25 o 
  18  10   3     1712.80     1787.06     87.13 o 
  20  10   3     4478.79     4546.05    140.30 o 
  22  10   3     3339.51     3368.44    158.36 o 
  24  10   3     1511.53     1660.26    120.51 o 
  26  10   3      275.24      383.46     91.17 o 
  28  10   3      656.23      736.15    175.57 o 
  30  10   3      567.77      588.30    190.97 o 
 -33  11   3      846.65      937.72    128.48 o 
 -31  11   3       79.39     -137.07    137.07 o 
 -29  11   3       70.02       68.61     86.39 o 
 -27  11   3        4.28      -54.03     80.50 o 
 -25  11   3     1221.56     1233.52     91.80 o 
 -23  11   3      555.66      564.14     52.83 o 
 -21  11   3      111.99       43.58     47.17 o 
 -19  11   3      260.19      234.34     45.27 o 
 -17  11   3      146.80      110.94     38.69 o 
 -15  11   3     4368.41     4745.48    141.42 o 
 -13  11   3     5381.90     5828.70     98.13 o 
 -11  11   3     7196.40     7639.22    111.41 o 
  -9  11   3     1222.68     1123.50     46.34 o 
  -7  11   3      853.83      779.21     42.25 o 
  -5  11   3     1689.90     1754.90     55.77 o 
  -3  11   3    11089.51    11734.36    138.77 o 
  -1  11   3    15161.80    16608.01    195.05 o 
   1  11   3     1286.56     1219.88     68.98 o 
   3  11   3     1322.15     1403.02     48.90 o 
   5  11   3      266.61      252.97     26.62 o 
   7  11   3     2342.75     2244.57     59.54 o 
   9  11   3     6644.16     6839.02     98.38 o 
  11  11   3        8.80      -22.94     34.87 o 
  13  11   3      630.70      511.18     44.69 o 
  15  11   3      117.04       67.03     46.73 o 
  17  11   3      160.68      113.55     60.08 o 
  19  11   3     1558.14     1664.07    112.02 o 
  21  11   3     2486.77     2668.42    143.55 o 
  23  11   3      937.48      945.43    105.21 o 
  25  11   3      140.09      147.63    163.25 o 
  27  11   3      383.09      362.77     99.17 o 
  29  11   3     1595.47     1244.37    206.37 o 
 -32  12   3      596.96      684.70    180.19 o 
 -30  12   3      140.52      -66.49     94.57 o 
 -28  12   3       12.30     -126.09    140.15 o 
 -26  12   3      144.81       74.98     85.51 o 
 -24  12   3     1571.22     1547.02    104.73 o 
 -22  12   3      574.32      503.85     70.69 o 
 -20  12   3      727.58     1004.73     90.19 o 
 -18  12   3       11.68      -12.77     41.44 o 
 -16  12   3       50.14       37.88     37.73 o 
 -14  12   3     1280.82     1231.12     60.70 o 
 -12  12   3      276.98      260.90     40.26 o 
 -10  12   3     2100.63     2355.49     70.96 o 
  -8  12   3     5604.93     6231.28     98.97 o 
  -6  12   3      275.24      218.34     34.58 o 
  -4  12   3      202.19      211.95     33.94 o 
  -2  12   3     7267.91     7937.83    119.67 o 
   0  12   3      438.92      486.56     41.46 o 
   2  12   3    12218.94    12699.90    146.40 o 
   4  12   3       16.58        1.80     29.24 o 
   6  12   3     3730.02     4020.92     85.00 o 
   8  12   3     1602.04     1799.82     57.59 o 
  10  12   3      923.96      921.39     44.41 o 
  12  12   3        3.20      -36.12     36.12 o 
  14  12   3      331.03      382.26     62.72 o 
  16  12   3      569.82      611.72     72.13 o 
  18  12   3       32.39      -74.93     74.93 o 
  20  12   3       26.86      -71.68     75.86 o 
  22  12   3      803.57      744.96    103.02 o 
  24  12   3      336.23      244.52    127.82 o 
  26  12   3     1400.07     1482.05    128.92 o 
  28  12   3       40.88      -41.18     95.44 o 
 -31  13   3       84.67      -65.35     99.90 o 
 -29  13   3        0.33     -106.26    106.26 o 
 -27  13   3      109.17       58.86     88.03 o 
 -25  13   3      396.27      423.27     92.54 o 
 -23  13   3     1465.10     1631.34    177.11 o 
 -21  13   3     1281.76     1304.96     68.26 o 
 -19  13   3      125.30      153.23     49.12 o 
 -17  13   3     1368.65     1438.11     65.35 o 
 -15  13   3     2910.29     3047.05     82.65 o 
 -13  13   3     3183.49     3326.28     81.99 o 
 -11  13   3      751.20      784.54     46.65 o 
  -9  13   3       41.11       40.83     34.87 o 
  -7  13   3      405.60      484.95     41.30 o 
  -5  13   3       78.38       43.60     33.82 o 
  -3  13   3      373.32      305.30     45.55 o 
  -1  13   3     3127.65     3174.32     81.65 o 
   1  13   3     2226.22     2375.51     64.47 o 
   3  13   3       80.48       88.81     36.96 o 
   5  13   3      266.93      239.79     38.86 o 
   7  13   3      340.55      370.40     59.57 o 
   9  13   3     1139.31     1223.06     90.81 o 
  11  13   3      785.42      768.79     68.18 o 
  13  13   3      286.72      229.71     58.24 o 
  15  13   3      211.64      122.08     61.90 o 
  17  13   3     4226.66     4868.14    221.79 o 
  19  13   3     1207.25     1084.28    105.61 o 
  21  13   3        8.35      -83.32     83.32 o 
  23  13   3        4.06      -87.12     87.12 o 
  25  13   3       11.79      -89.89     89.89 o 
  27  13   3      275.78      281.10    111.77 o 
 -30  14   3      155.11      141.09    107.00 o 
 -28  14   3      654.39      525.12    112.15 o 
 -26  14   3     1064.60     1061.21    119.79 o 
 -24  14   3        1.00      -80.50     80.50 o 
 -22  14   3       66.58      138.09     77.59 o 
 -20  14   3     2253.44     2552.53    132.23 o 
 -18  14   3     2490.82     2583.70     90.78 o 
 -16  14   3     1527.43     1512.43     68.95 o 
 -14  14   3       51.68       58.84     46.07 o 
 -12  14   3     3538.68     3780.24     89.41 o 
 -10  14   3    11255.37    11826.74    178.25 o 
  -8  14   3     7421.56     7430.95    115.32 o 
  -6  14   3      664.10      715.92     45.44 o 
  -4  14   3     2019.14     2606.77     81.63 o 
  -2  14   3        6.06      -20.30     38.59 o 
   0  14   3       50.93       21.63     37.25 o 
   2  14   3     2736.21     2740.37     78.09 o 
   4  14   3      286.29      464.48     65.00 o 
   6  14   3     9847.48     9995.58    194.95 o 
   8  14   3     1431.24     1359.93     81.45 o 
  10  14   3     3993.54     3946.06    127.71 o 
  12  14   3     6165.29     6263.86    157.32 o 
  14  14   3     2727.33     2943.81    153.54 o 
  16  14   3     1029.60     1176.11    351.13 o 
  18  14   3       14.83      -46.44    126.28 o 
  20  14   3      273.05      140.15     91.47 o 
  22  14   3     1938.80     1919.72    136.11 o 
  24  14   3      394.07      257.19    104.54 o 
  26  14   3      932.44      753.15    121.91 o 
 -29  15   3       10.86      -37.38    110.88 o 
 -27  15   3      192.10      170.81    100.12 o 
 -25  15   3     2258.90     2309.35    146.71 o 
 -23  15   3      852.98      916.32    105.61 o 
 -21  15   3       14.38       -8.82     79.29 o 
 -19  15   3       70.09       97.42     63.13 o 
 -17  15   3       20.26       -7.06     48.71 o 
 -15  15   3      992.25     1097.99     79.61 o 
 -13  15   3     1550.28     1632.73     69.68 o 
 -11  15   3     1994.46     1922.41     72.29 o 
  -9  15   3        9.62      -30.16     42.49 o 
  -7  15   3      156.24      100.88     43.82 o 
  -5  15   3     1059.12     1151.12     58.82 o 
  -3  15   3     2898.91     2737.93     83.39 o 
  -1  15   3     4572.13     4984.76    119.39 o 
   1  15   3       27.10       -9.48     47.77 o 
   3  15   3     2333.48     2302.16    106.61 o 
   5  15   3     2193.83     2157.64    101.44 o 
   7  15   3     3505.08     3566.95    126.82 o 
   9  15   3    10516.82    11584.45    222.19 o 
  11  15   3      669.51      596.19     71.82 o 
  13  15   3      195.37       66.53     81.48 o 
  15  15   3      590.19      608.98     96.75 o 
  17  15   3      363.51      304.93    141.69 o 
  19  15   3      936.15     1188.93    172.49 o 
  21  15   3        9.65     -132.45    132.45 o 
  23  15   3        3.63     -138.61    138.61 o 
  25  15   3      702.07      933.28    184.81 o 
 -26  16   3       14.74      -93.65     93.65 o 
 -24  16   3        1.96       32.21     92.54 o 
 -22  16   3      232.64      311.70    129.36 o 
 -20  16   3      428.34      440.25     94.72 o 
 -18  16   3       28.23       64.17     65.48 o 
 -16  16   3      576.31      683.99    152.51 o 
 -14  16   3        5.15      -51.00     51.78 o 
 -12  16   3       26.02      -29.64     47.57 o 
 -10  16   3       46.29       89.74     45.89 o 
  -8  16   3      226.58      156.31     48.87 o 
  -6  16   3      591.83      614.95     65.22 o 
  -4  16   3      401.18      405.38     62.24 o 
  -2  16   3        7.03      -24.08     52.31 o 
   0  16   3       30.34       13.98     50.43 o 
   2  16   3      116.53       35.80     65.61 o 
   4  16   3     1122.93     1185.36     85.09 o 
   6  16   3       70.57       46.56     60.41 o 
   8  16   3       13.82      -59.82     59.82 o 
  10  16   3       76.28      -61.36     61.36 o 
  12  16   3      511.21      534.61     97.94 o 
  14  16   3        5.99       13.09     86.39 o 
  16  16   3       13.86      -86.24     86.24 o 
  18  16   3       10.41     -132.45    132.45 o 
  20  16   3      118.86      160.17    147.85 o 
  22  16   3      290.06      354.21    163.25 o 
  24  16   3        1.59        0.00    163.25 o 
 -25  17   3      299.59      220.59    113.96 o 
 -23  17   3      117.18      262.70    101.26 o 
 -21  17   3      112.21      205.68     92.39 o 
 -19  17   3      471.47      486.18    113.96 o 
 -17  17   3      570.43      553.89     77.42 o 
 -15  17   3       27.60      -63.41     63.41 o 
 -13  17   3       24.10       47.23     88.03 o 
 -11  17   3       68.53       -0.25     80.61 o 
  -9  17   3      417.65      423.22     92.54 o 
  -7  17   3      471.35      496.57     66.77 o 
  -5  17   3      297.99      265.79     59.77 o 
  -3  17   3      442.97      384.02     62.37 o 
  -1  17   3      664.97      759.63     67.74 o 
   1  17   3      153.47       69.57     54.59 o 
   3  17   3       67.38      -12.32     60.46 o 
   5  17   3      445.07      366.86     71.62 o 
   7  17   3        3.48       25.06     65.93 o 
   9  17   3      778.29      524.84    112.82 o 
  11  17   3       20.20      -80.61     80.61 o 
  13  17   3       68.66       21.56    120.12 o 
  15  17   3      462.23      406.58    154.01 o 
  17  17   3        2.16     -138.61    138.61 o 
  19  17   3      170.81      110.88    150.93 o 
  21  17   3      122.35      224.85    166.33 o 
 -22  18   3      520.42      459.46    164.79 o 
 -20  18   3      397.71      739.23    157.09 o 
 -18  18   3      347.46      234.09    138.61 o 
 -16  18   3       96.88      -24.22     87.70 o 
 -14  18   3       94.79       43.56     90.78 o 
 -12  18   3      471.69      486.32     99.55 o 
 -10  18   3      914.86      956.67    123.20 o 
  -8  18   3     1383.59     1627.02    127.82 o 
  -6  18   3     2128.68     2336.05    137.16 o 
  -4  18   3      825.99      851.52    104.81 o 
  -2  18   3      325.33      388.38     89.55 o 
   0  18   3     2436.93     2292.81    174.52 o 
   2  18   3     3204.03     3114.67    218.69 o 
   4  18   3      993.42      777.92    104.27 o 
   6  18   3     1226.29     1030.35    150.93 o 
   8  18   3       27.99      -76.19     81.40 o 
  10  18   3      670.06      518.76     95.44 o 
  12  18   3     1518.88     1364.49    169.41 o 
  14  18   3      571.25      418.90    166.33 o 
  16  18   3      135.68       80.08    154.01 o 
  18  18   3       26.72      -52.36    157.09 o 
 -19  19   3        0.13      -98.56    132.45 o 
 -17  19   3      178.85      264.89    138.61 o 
 -15  19   3      318.91      356.85    106.45 o 
 -13  19   3     1975.33     1987.31    317.25 o 
 -11  19   3     1049.12     1121.71    118.84 o 
  -9  19   3       36.83      -36.37     91.16 o 
  -7  19   3      108.11       -7.79    103.18 o 
  -5  19   3     1388.39     1212.27    116.65 o 
  -3  19   3     3214.59     3775.62    272.59 o 
  -1  19   3     2733.62     2976.77    328.03 o 
   1  19   3      668.45      686.87    147.85 o 
   3  19   3      552.00      483.58    150.93 o 
   5  19   3      279.75      311.09    138.61 o 
   7  19   3      711.87      822.39    163.25 o 
   9  19   3      893.64      714.59    169.41 o 
  11  19   3      145.98      234.09    154.01 o 
  13  19   3       64.69     -144.77    144.77 o 
  15  19   3       43.60      -46.20    157.09 o 
  17  19   3      792.76      887.07    190.97 o 
 -16  20   3       26.29      129.36    138.61 o 
 -14  20   3       10.26      -64.07    147.85 o 
 -12  20   3        0.48        4.49     99.06 o 
 -10  20   3       10.15        8.38     96.85 o 
  -8  20   3        2.60        7.60     97.36 o 
  -6  20   3       37.91       11.76     94.65 o 
  -4  20   3       26.60       45.91     91.63 o 
  -2  20   3       28.51     -129.33    141.69 o 
   0  20   3      200.46      -83.16    138.61 o 
   2  20   3       15.74      -30.80    138.61 o 
   4  20   3      217.24      311.09    154.01 o 
   6  20   3       14.24     -132.45    132.45 o 
   8  20   3        3.05      150.93    154.01 o 
  10  20   3        0.53       15.40    150.93 o 
  12  20   3       13.06     -135.53    147.85 o 
 -11  21   3        1.04     -106.26    106.26 o 
  -9  21   3       23.20      -82.83    127.82 o 
  -7  21   3        8.63      -54.06     96.46 o 
  -5  21   3       55.00      -93.35     93.35 o 
  -3  21   3      249.27       80.08    106.72 o 
  -1  21   3      148.25      227.93    147.85 o 
   1  21   3       92.76       73.92    147.85 o 
   3  21   3        0.37      -77.00    138.61 o 
   5  21   3        3.73      -92.40    147.85 o 
   7  21   3        9.14     -141.69    141.69 o 
   9  21   3      107.87     -154.01    160.17 o 
 -38   0   4      507.85      776.19    172.49 o 
 -36   0   4       14.11       95.48     86.59 o 
 -34   0   4     2036.76     2233.59    225.90 o 
 -32   0   4     4029.98     3816.32    211.28 o 
 -30   0   4      729.87      808.02     73.82 o 
 -28   0   4      961.22      957.98     71.51 o 
 -26   0   4      225.34      196.31     64.90 o 
 -24   0   4     8107.78     7991.68    166.47 o 
 -22   0   4      972.24     1148.05    115.24 o 
 -20   0   4     4089.22     4171.33    129.43 o 
 -18   0   4    15110.79    15356.93    240.64 o 
 -16   0   4    14859.39    16943.84    264.96 o 
 -14   0   4    19145.49    20063.97    288.05 o 
 -12   0   4   119111.75   127053.24   1434.04 o 
 -10   0   4   102823.16   113975.70   1285.14 o 
  -8   0   4    16904.41    16462.38    206.48 o 
  -6   0   4     1985.54     2708.79     54.64 o 
  -4   0   4    28807.76    26980.09    320.02 o 
  -2   0   4     1466.70     1529.67     38.37 o 
   0   0   4     2817.73     2072.81     41.93 o 
   2   0   4    12911.72    13895.09    194.98 o 
   4   0   4     6707.67     5766.83     95.55 o 
   6   0   4     5433.77     5225.46    121.97 o 
   8   0   4     3878.35     4395.33    166.33 o 
  10   0   4     2318.14     2159.16    135.53 o 
  12   0   4    31759.47    33798.13    794.67 o 
  14   0   4      441.73      286.45     98.56 o 
  16   0   4       11.94       12.32    101.64 o 
  18   0   4     4846.49     5159.20    255.65 o 
  20   0   4       50.57       77.00    120.12 o 
  22   0   4    21753.80    22296.97    619.10 o 
  24   0   4      779.90      458.94    157.09 o 
  26   0   4       45.72      218.69    147.85 o 
  28   0   4     1516.71     1555.46    200.21 o 
  30   0   4     5064.94     5347.08    341.89 o 
  32   0   4     2763.91     2276.21    246.41 o 
  34   0   4      892.81      708.43    212.53 o 
 -39   1   4      479.36      358.11    141.69 o 
 -37   1   4      609.09      545.24     99.48 o 
 -35   1   4      287.07      341.63     62.35 o 
 -33   1   4      739.93      706.25     75.53 o 
 -31   1   4       17.90       16.24     48.44 o 
 -29   1   4     1174.86     1374.54     63.03 o 
 -27   1   4       10.38      -21.46     37.88 o 
 -25   1   4      292.38      346.91     40.76 o 
 -23   1   4     1487.04     1590.73     51.13 o 
 -21   1   4      273.90      206.49     33.08 o 
 -19   1   4     1867.64     2019.57     57.46 o 
 -17   1   4     8494.77     8353.85    106.22 o 
 -15   1   4    10177.87     9944.99    116.71 o 
 -13   1   4       10.01        8.56     19.55 o 
 -11   1   4     3378.19     2872.89     45.34 o 
  -9   1   4    13399.58    13754.47    126.39 o 
  -7   1   4    35347.28    38561.38    318.11 o 
  -5   1   4    55437.86    53377.54    403.62 o 
  -3   1   4       20.60       45.73     12.21 o 
  -1   1   4    20873.69    21032.38    170.46 o 
   1   1   4    10328.74     9799.69    100.34 o 
   3   1   4     1829.22     1690.86     28.30 o 
   5   1   4     3030.41     2657.87     35.65 o 
   7   1   4       59.46        5.39     23.12 o 
   9   1   4     2369.88     2348.93     94.72 o 
  11   1   4     2231.19     2358.55     69.16 o 
  13   1   4     1531.55     1536.95     61.19 o 
  15   1   4      916.98      661.57    124.74 o 
  17   1   4      182.66      175.31     79.47 o 
  19   1   4       98.84       61.92     93.94 o 
  21   1   4      922.74      855.23    115.50 o 
  23   1   4     2584.20     3045.01    159.98 o 
  25   1   4     5873.44     5569.33    269.51 o 
  27   1   4      878.03      947.26    126.32 o 
  29   1   4      414.35      401.70    187.89 o 
  31   1   4      336.16       52.20    120.75 o 
  33   1   4       10.62      -16.03    127.29 o 
 -38   2   4        2.27      -19.65    137.07 o 
 -36   2   4        1.54      -43.89     69.75 o 
 -34   2   4       44.08      111.88     50.86 o 
 -32   2   4       14.58       58.92     58.48 o 
 -30   2   4      743.96      746.27     55.46 o 
 -28   2   4        6.15       14.46     40.70 o 
 -26   2   4     1515.64     1449.77     55.71 o 
 -24   2   4     2713.03     2760.36     69.36 o 
 -22   2   4       12.74       11.12     30.14 o 
 -20   2   4       56.21       -5.38     26.90 o 
 -18   2   4      950.37      935.61     36.95 o 
 -16   2   4      701.71      736.62     32.11 o 
 -14   2   4    10147.66     9690.23    105.51 o 
 -12   2   4    10184.70     9845.12    104.91 o 
 -10   2   4    30399.22    31784.24    267.80 o 
  -8   2   4    10690.10    14957.34    124.95 o 
  -6   2   4    16795.56    15537.82    122.53 o 
  -4   2   4     6549.05     5695.09     56.62 o 
  -2   2   4      179.89      328.17     18.35 o 
   0   2   4     1064.65      905.18     24.77 o 
   2   2   4      816.57      884.23     25.70 o 
   4   2   4        9.21        1.35     12.43 o 
   6   2   4      157.26      201.50     19.09 o 
   8   2   4     6375.72     6832.83     94.07 o 
  10   2   4      804.80     1142.54     31.10 o 
  12   2   4      523.83      565.55     36.46 o 
  14   2   4      256.98      397.01     63.81 o 
  16   2   4      122.35      124.32     70.99 o 
  18   2   4     1174.76     1020.83     98.01 o 
  20   2   4     3322.45     3640.17    172.02 o 
  22   2   4      763.13      733.46    181.73 o 
  24   2   4       61.41       59.08    110.88 o 
  26   2   4       18.44      -81.62    100.19 o 
  28   2   4      225.40       48.72    133.99 o 
  30   2   4      143.90       61.11    116.38 o 
  32   2   4      530.30      370.72    133.99 o 
  34   2   4       87.73     -127.40    127.40 o 
 -37   3   4       79.64      -88.71     88.71 o 
 -35   3   4     1695.01     1741.59    127.12 o 
 -33   3   4      135.79      199.19     49.99 o 
 -31   3   4       14.57       60.22     46.71 o 
 -29   3   4     3042.26     3325.75     93.31 o 
 -27   3   4      224.21      195.79     40.44 o 
 -25   3   4     1939.60     1882.65     71.73 o 
 -23   3   4       24.97        0.74     32.08 o 
 -21   3   4     1045.59      972.72     41.42 o 
 -19   3   4     6297.05     6347.00     87.96 o 
 -17   3   4     4363.95     4140.72     66.82 o 
 -15   3   4     7194.82     7286.40     87.79 o 
 -13   3   4     9413.10    10128.36    100.31 o 
 -11   3   4    15873.18    18039.21    150.37 o 
  -9   3   4    11720.66    14520.23    123.20 o 
  -7   3   4     8526.83     8265.15     73.22 o 
  -5   3   4      236.27      216.11     15.45 o 
  -3   3   4     7509.54     8932.44     78.57 o 
  -1   3   4     4949.58     5327.35     52.66 o 
   1   3   4      558.94      342.12     18.44 o 
   3   3   4     1527.63      806.09     27.43 o 
   5   3   4    40274.58    42046.73    384.03 o 
   7   3   4     7057.94     6704.56     71.83 o 
   9   3   4     9745.09     9352.46    116.86 o 
  11   3   4     7530.74     8096.15    101.37 o 
  13   3   4     8252.55     9591.63    163.08 o 
  15   3   4    11938.64    12440.17    200.69 o 
  17   3   4      880.62      949.73    152.47 o 
  19   3   4      516.99      575.10     93.35 o 
  21   3   4       50.83       39.56     90.21 o 
  23   3   4      207.04      117.25     95.53 o 
  25   3   4     3803.65     4206.59    201.24 o 
  27   3   4     1007.39      783.09    161.71 o 
  29   3   4      586.67      339.62    116.51 o 
  31   3   4        4.31      -13.69    117.07 o 
  33   3   4        1.90     -122.93    122.93 o 
 -38   4   4        4.20       58.99     98.42 o 
 -36   4   4       42.35       34.60     91.77 o 
 -34   4   4      966.83      885.45    106.48 o 
 -32   4   4     3753.35     3970.43    103.01 o 
 -30   4   4     2862.09     2939.89     94.71 o 
 -28   4   4     1064.72     1150.29     54.47 o 
 -26   4   4      163.38      215.41     36.97 o 
 -24   4   4     2873.75     2861.89     71.52 o 
 -22   4   4     3902.78     4245.11     80.33 o 
 -20   4   4    17530.80    17364.10    165.31 o 
 -18   4   4     2031.87     2234.76     51.69 o 
 -16   4   4      547.78      523.32     27.88 o 
 -14   4   4     2728.92     3055.72     50.21 o 
 -12   4   4    15481.00    15311.20    138.84 o 
 -10   4   4    35974.36    39854.16    307.27 o 
  -8   4   4    11716.81    11897.62    103.54 o 
  -6   4   4      182.99      269.31     16.45 o 
  -4   4   4      620.25      540.17     16.97 o 
  -2   4   4    32683.42    33509.64    241.57 o 
   0   4   4     5189.15     4779.01     53.95 o 
   2   4   4    36991.20    37066.65    315.41 o 
   4   4   4     2191.62     2652.00     46.32 o 
   6   4   4      134.72      200.93     17.83 o 
   8   4   4     1611.15     1263.94     30.47 o 
  10   4   4    13439.87    14792.27    152.30 o 
  12   4   4    20292.13    20185.83    246.82 o 
  14   4   4     5307.64     5201.84    119.05 o 
  16   4   4     1469.91     1536.87     77.79 o 
  18   4   4      468.11      489.98     60.23 o 
  20   4   4     4301.86     4664.81    185.44 o 
  22   4   4     1711.78     1793.72    274.13 o 
  24   4   4       20.19       81.20     94.65 o 
  26   4   4      382.01      319.86    105.48 o 
  28   4   4      278.26      218.51    109.20 o 
  30   4   4      591.64      717.12    264.89 o 
  32   4   4      720.60      453.33    132.45 o 
  34   4   4      289.26      205.39    133.61 o 
 -37   5   4      254.23      508.34    108.04 o 
 -35   5   4       15.08       24.68     88.03 o 
 -33   5   4      482.54      591.63    130.90 o 
 -31   5   4      518.95      562.67     55.01 o 
 -29   5   4      803.26      868.96     56.78 o 
 -27   5   4     1753.72     1876.35     70.00 o 
 -25   5   4     6106.20     6182.97    103.56 o 
 -23   5   4     3785.93     3724.07     74.28 o 
 -21   5   4      698.42      812.60     37.74 o 
 -19   5   4      752.54      982.02     37.67 o 
 -17   5   4    12845.17    12313.12    123.35 o 
 -15   5   4     7303.20     6915.08     80.57 o 
 -13   5   4       47.19       37.31     19.11 o 
 -11   5   4     3307.98     3376.71     48.52 o 
  -9   5   4    15548.34    15919.71    133.98 o 
  -7   5   4    19840.90    20144.07    162.71 o 
  -5   5   4      368.45      407.20     17.66 o 
  -3   5   4      466.00      265.23     14.37 o 
  -1   5   4      514.12      589.72     24.30 o 
   1   5   4     1646.35     1494.13     38.38 o 
   3   5   4    47857.08    48621.17    443.47 o 
   5   5   4     1754.50     1638.91     40.93 o 
   7   5   4    93587.97   100043.34    892.90 o 
   9   5   4    51107.11    56396.70    477.11 o 
  11   5   4      393.50      338.01     25.68 o 
  13   5   4     5453.80     5495.29    100.73 o 
  15   5   4     6745.02     7220.34    146.67 o 
  17   5   4     4509.18     4657.79    165.68 o 
  19   5   4      359.84      372.96     60.35 o 
  21   5   4      263.05      513.22     98.22 o 
  23   5   4     1619.85     1592.99    126.10 o 
  25   5   4      719.49      803.84    115.78 o 
  27   5   4       16.14       69.02    106.12 o 
  29   5   4      183.05      -27.06    111.39 o 
  31   5   4      722.07      409.43    141.69 o 
  33   5   4       14.17     -172.49    172.49 o 
 -36   6   4       41.73       11.90    166.33 o 
 -34   6   4     1209.87     1202.87    119.69 o 
 -32   6   4      417.59      480.34    163.25 o 
 -30   6   4      355.77      453.94     52.82 o 
 -28   6   4       44.28       82.69     44.73 o 
 -26   6   4       20.31       46.82     41.22 o 
 -24   6   4     2488.77     2703.82     81.16 o 
 -22   6   4        1.47      -14.07     38.02 o 
 -20   6   4     8471.18     8813.15    175.56 o 
 -18   6   4      335.07      432.17     34.04 o 
 -16   6   4     3191.54     3264.24     56.17 o 
 -14   6   4     1612.63     1855.11     43.62 o 
 -12   6   4     1266.19     1557.71     37.76 o 
 -10   6   4      977.59     1226.46     29.27 o 
  -8   6   4     1870.63     1936.96     31.09 o 
  -6   6   4     3701.71     4060.70     44.55 o 
  -4   6   4      123.71      241.10     14.41 o 
  -2   6   4     9146.80     9546.25    104.04 o 
   0   6   4      317.18      347.83     23.09 o 
   2   6   4     3217.45     3600.46     50.82 o 
   4   6   4       10.86      -21.10     21.10 o 
   6   6   4    54665.72    58212.61    529.95 o 
   8   6   4    10716.38    11913.10    130.80 o 
  10   6   4     5146.44     5135.00     75.62 o 
  12   6   4     5748.57     5780.63     94.80 o 
  14   6   4      747.22      740.09     61.60 o 
  16   6   4        6.51       32.55     53.05 o 
  18   6   4     2140.63     2208.76     94.97 o 
  20   6   4     3369.05     3139.27    112.86 o 
  22   6   4      325.95      322.88    106.26 o 
  24   6   4        3.10       41.67     92.08 o 
  26   6   4        0.64      -13.73     99.06 o 
  28   6   4      333.18      273.43    114.45 o 
  30   6   4       11.74     -113.58    113.58 o 
  32   6   4        0.19     -119.25    119.25 o 
 -37   7   4      304.58      222.85    107.27 o 
 -35   7   4      500.64      695.93    110.06 o 
 -33   7   4      205.67      136.25     91.02 o 
 -31   7   4      413.83      283.77     88.98 o 
 -29   7   4        2.14       45.00     45.73 o 
 -27   7   4     1449.39     1362.78     63.59 o 
 -25   7   4     1120.47     1118.95     57.09 o 
 -23   7   4     1661.10     1501.47     73.16 o 
 -21   7   4        8.73      -14.57     38.68 o 
 -19   7   4     8434.17     8776.94    119.68 o 
 -17   7   4     6557.64     6956.53    116.40 o 
 -15   7   4       91.16       88.84     29.97 o 
 -13   7   4    11859.74    12515.08    132.04 o 
 -11   7   4     1626.32     1957.07     43.28 o 
  -9   7   4    30528.49    32829.66    253.09 o 
  -7   7   4     3895.66     4384.10     46.98 o 
  -5   7   4    21375.05    21682.30    186.41 o 
  -3   7   4     6923.03     7483.83     77.71 o 
  -1   7   4     2102.94     2718.56     52.34 o 
   1   7   4      383.30      291.37     22.29 o 
   3   7   4     3681.72     3691.88     53.85 o 
   5   7   4    14549.08    13956.31    148.14 o 
   7   7   4     3945.73     3959.84     66.65 o 
   9   7   4     4029.20     4489.90     71.91 o 
  11   7   4      810.01      804.77     36.31 o 
  13   7   4     1474.83     1346.02     51.56 o 
  15   7   4     3414.09     3481.86    111.17 o 
  17   7   4     1437.14     1497.56     80.25 o 
  19   7   4       17.09      -56.49     56.49 o 
  21   7   4     1440.48     1369.75     84.08 o 
  23   7   4     3432.22     3794.50    323.41 o 
  25   7   4      350.02      295.98    103.93 o 
  27   7   4      343.34      379.21    113.09 o 
  29   7   4      218.82      -12.02    111.01 o 
  31   7   4       70.83      -19.82    144.77 o 
 -36   8   4      171.27       29.63    184.81 o 
 -34   8   4      374.88      297.44    101.39 o 
 -32   8   4     1568.75     1518.23    154.01 o 
 -30   8   4     1342.16     1425.47    116.11 o 
 -28   8   4      139.24      112.12     48.23 o 
 -26   8   4      361.23      450.30     56.12 o 
 -24   8   4      620.50      685.52     51.73 o 
 -22   8   4      860.51      901.90     54.44 o 
 -20   8   4      543.15      494.41     45.90 o 
 -18   8   4     1646.95     1701.81     56.55 o 
 -16   8   4     3452.65     3722.16     77.48 o 
 -14   8   4    15479.29    16055.64    165.28 o 
 -12   8   4     4566.65     5064.38     77.08 o 
 -10   8   4    13546.30    12757.78    134.89 o 
  -8   8   4     3702.19     3986.93     63.59 o 
  -6   8   4     6910.70     6894.00     93.09 o 
  -4   8   4     2932.50     2378.13     39.55 o 
  -2   8   4     2395.72     2735.62     46.09 o 
   0   8   4    57327.88    56834.68    514.88 o 
   2   8   4       42.18       31.66     21.05 o 
   4   8   4      511.26      412.57     25.70 o 
   6   8   4      125.78      140.39     27.72 o 
   8   8   4      505.17      520.50     36.96 o 
  10   8   4    17713.21    17524.51    185.32 o 
  12   8   4     5207.37     5281.01    101.75 o 
  14   8   4     4289.78     4614.21    123.71 o 
  16   8   4        3.28      -10.64     55.28 o 
  18   8   4     2965.42     3095.89    118.96 o 
  20   8   4     5547.04     5910.56    150.11 o 
  22   8   4     4325.78     4501.15    140.32 o 
  24   8   4     2569.11     2574.02    611.40 o 
  26   8   4      185.62      191.69    101.74 o 
  28   8   4       19.06     -105.21    105.21 o 
  30   8   4      543.38      382.34    184.81 o 
  32   8   4      795.87      810.07    215.61 o 
 -35   9   4      626.81      684.35    120.51 o 
 -33   9   4      226.31      358.89    106.26 o 
 -31   9   4      229.54      233.19    109.34 o 
 -29   9   4      242.89      157.12     88.98 o 
 -27   9   4     1305.89     1475.76     67.85 o 
 -25   9   4      359.91      439.14     49.69 o 
 -23   9   4     1183.97     1242.22     60.00 o 
 -21   9   4     1013.27     1099.20     57.56 o 
 -19   9   4     6662.61     6785.78    115.79 o 
 -17   9   4    14768.09    15562.75    178.70 o 
 -15   9   4     7005.36     7053.60     97.95 o 
 -13   9   4     2237.13     2203.84     81.28 o 
 -11   9   4      192.40      169.57     29.53 o 
  -9   9   4      391.12      298.52     33.04 o 
  -7   9   4     5780.01     6185.60     91.82 o 
  -5   9   4    15541.37    15848.50    172.11 o 
  -3   9   4     7749.52     8371.23    114.72 o 
  -1   9   4       51.38       67.35     25.32 o 
   1   9   4     1181.82     1246.10     38.96 o 
   3   9   4    14769.16    15117.91    147.51 o 
   5   9   4     9366.51     9719.19    117.28 o 
   7   9   4     6926.48     7055.11     96.52 o 
   9   9   4      181.57      220.14     32.95 o 
  11   9   4       35.45       57.82     30.82 o 
  13   9   4     3493.37     3454.50     83.12 o 
  15   9   4       87.32       34.19     57.37 o 
  17   9   4     3735.43     3803.05    124.95 o 
  19   9   4     1841.78     1875.21     91.23 o 
  21   9   4      503.96      412.06     70.77 o 
  23   9   4     1819.00     1748.52     98.17 o 
  25   9   4      848.19      848.47    116.65 o 
  27   9   4     1810.55     1822.14    143.84 o 
  29   9   4      317.60       55.44    166.33 o 
  31   9   4      357.28      -70.84    175.57 o 
 -34  10   4        7.60      173.27    101.74 o 
 -32  10   4        0.78      -80.93    112.42 o 
 -30  10   4        1.45     -105.39    144.77 o 
 -28  10   4      279.46      167.87    103.18 o 
 -26  10   4      817.93      821.02     59.52 o 
 -24  10   4      942.82      939.78     59.17 o 
 -22  10   4      229.26      277.59     46.96 o 
 -20  10   4      801.83      900.21     54.88 o 
 -18  10   4        5.07       41.19     42.07 o 
 -16  10   4      348.44      409.02     38.75 o 
 -14  10   4     1293.47     1378.14     48.58 o 
 -12  10   4     2328.56     2414.52     69.02 o 
 -10  10   4     3577.88     3683.85     80.12 o 
  -8  10   4     4621.41     4866.60     84.76 o 
  -6  10   4      808.59      949.92     42.28 o 
  -4  10   4       32.97       87.84     29.87 o 
  -2  10   4       86.43       68.58     32.15 o 
   0  10   4       16.67       -3.22     35.72 o 
   2  10   4      143.04      152.48     27.07 o 
   4  10   4     1800.37     1674.89     52.26 o 
   6  10   4     2985.87     3061.36     68.00 o 
   8  10   4      225.30      213.99     34.44 o 
  10  10   4      540.98      560.48     38.42 o 
  12  10   4       18.15       14.73     40.59 o 
  14  10   4       50.55      -45.20     45.20 o 
  16  10   4      183.94       55.09     72.68 o 
  18  10   4      182.75      185.68     64.14 o 
  20  10   4       58.19      -77.29     77.29 o 
  22  10   4     1054.41     1068.98     85.43 o 
  24  10   4      252.90      190.79     88.32 o 
  26  10   4       32.66     -144.77    144.77 o 
  28  10   4       17.09     -157.09    157.09 o 
  30  10   4       56.64     -163.25    175.57 o 
 -33  11   4       26.69      -31.60    100.84 o 
 -31  11   4      361.92      339.67    105.21 o 
 -29  11   4       47.79      131.00     90.21 o 
 -27  11   4      225.42      333.30     93.58 o 
 -25  11   4      457.39      546.52     58.39 o 
 -23  11   4     1003.80     1031.37     61.23 o 
 -21  11   4      426.33      350.54     49.18 o 
 -19  11   4       58.26       60.08     44.63 o 
 -17  11   4      469.21      456.47     48.46 o 
 -15  11   4      121.77      119.83     38.61 o 
 -13  11   4     1346.89     1341.65     53.84 o 
 -11  11   4     1793.32     1773.04     60.37 o 
  -9  11   4      898.09      989.49     56.59 o 
  -7  11   4     4548.11     4868.00     85.90 o 
  -5  11   4      187.59      192.92     33.74 o 
  -3  11   4     9317.36     9859.45    135.38 o 
  -1  11   4       24.92       41.13     34.22 o 
   1  11   4     1899.58     1826.79     57.07 o 
   3  11   4     3247.56     3006.71     66.56 o 
   5  11   4      606.37      638.71     43.24 o 
   7  11   4     7128.92     7291.81    103.77 o 
   9  11   4      393.21      327.28     37.25 o 
  11  11   4        9.15      -37.07     37.07 o 
  13  11   4     1625.34     1806.90     65.18 o 
  15  11   4     2491.24     2800.14    166.33 o 
  17  11   4     2989.10     3039.21    214.69 o 
  19  11   4     1071.49     1099.52    100.21 o 
  21  11   4       36.68      -78.41     78.41 o 
  23  11   4      114.94      -39.89     88.58 o 
  25  11   4       21.88     -123.20    123.20 o 
  27  11   4      102.43     -163.25    163.25 o 
  29  11   4      124.59     -169.41    169.41 o 
 -32  12   4      555.82      453.78    113.19 o 
 -30  12   4      397.77      364.56    103.30 o 
 -28  12   4       23.38       49.80     89.89 o 
 -26  12   4      188.32      145.58    110.88 o 
 -24  12   4     1335.37     1471.95     75.83 o 
 -22  12   4     3018.71     3315.36    112.84 o 
 -20  12   4     3782.17     4068.15    118.51 o 
 -18  12   4      828.69      804.17     55.90 o 
 -16  12   4      955.56      948.23     60.02 o 
 -14  12   4     4380.82     4839.55     96.82 o 
 -12  12   4    11750.88    12500.29    159.06 o 
 -10  12   4    10862.24    11776.39    155.49 o 
  -8  12   4     5611.42     6130.00    101.29 o 
  -6  12   4      855.94      966.92     52.84 o 
  -4  12   4      787.07      849.00     49.75 o 
  -2  12   4     9824.64     9884.95    142.83 o 
   0  12   4    10846.42    10921.76    152.43 o 
   2  12   4     1408.74     1699.85     57.80 o 
   4  12   4     1100.90     1145.03     55.67 o 
   6  12   4      654.26      850.97     48.27 o 
   8  12   4     3580.05     3939.50     95.79 o 
  10  12   4     5850.20     6461.75    110.43 o 
  12  12   4     1083.21     1115.62     54.96 o 
  14  12   4     3660.14     3398.14    142.26 o 
  16  12   4        0.23       54.56     79.47 o 
  18  12   4      940.24     1082.90    106.72 o 
  20  12   4     3147.73     3826.03    177.16 o 
  22  12   4      261.97      193.20     94.57 o 
  24  12   4      961.12     1348.93    126.73 o 
  26  12   4        0.11     -135.53    135.53 o 
  28  12   4       97.47       80.08    175.57 o 
 -31  13   4       27.73     -124.86    181.73 o 
 -29  13   4     1411.83     1476.17    136.11 o 
 -27  13   4      910.10      993.25    117.55 o 
 -25  13   4      925.14      952.35    226.39 o 
 -23  13   4      280.36      353.95     71.62 o 
 -21  13   4      129.14      171.18     59.76 o 
 -19  13   4     1401.08     1361.25     68.39 o 
 -17  13   4      264.37      282.63     49.72 o 
 -15  13   4     1727.18     1644.34     68.67 o 
 -13  13   4     5687.04     5849.28    115.62 o 
 -11  13   4     3290.46     3492.42     84.92 o 
  -9  13   4      402.74      450.41     42.51 o 
  -7  13   4      256.99      263.49     39.88 o 
  -5  13   4     1526.34     1504.88     56.30 o 
  -3  13   4     1968.06     2096.05     70.88 o 
  -1  13   4      410.52      367.91     42.62 o 
   1  13   4      867.53      958.22     45.69 o 
   3  13   4      488.83      525.60     44.67 o 
   5  13   4    13980.26    14934.89    189.70 o 
   7  13   4     3913.71     4588.73     95.27 o 
   9  13   4      243.08      280.83     47.54 o 
  11  13   4       99.03       42.83     52.91 o 
  13  13   4     1364.32     1440.02    104.27 o 
  15  13   4     1825.39     2260.81    184.81 o 
  17  13   4     1097.48      984.92    158.63 o 
  19  13   4     1736.53     1791.43    125.22 o 
  21  13   4      117.80       53.72     93.58 o 
  23  13   4       57.21      -47.15     95.76 o 
  25  13   4      120.45      -47.58    101.26 o 
  27  13   4      698.86      588.30    190.97 o 
 -30  14   4      686.35      729.62    161.71 o 
 -28  14   4       66.71      108.41     98.94 o 
 -26  14   4        1.17      -90.86     90.86 o 
 -24  14   4       20.20      -26.20     83.83 o 
 -22  14   4      437.77      265.45     73.44 o 
 -20  14   4       18.24      189.49     66.44 o 
 -18  14   4      409.92      420.37     55.19 o 
 -16  14   4       33.80       -2.66     46.73 o 
 -14  14   4      276.28      334.66     52.12 o 
 -12  14   4       12.23       54.91     45.20 o 
 -10  14   4     2348.45     2498.15     90.91 o 
  -8  14   4      156.99      134.65     39.16 o 
  -6  14   4     1128.60     1094.03     51.92 o 
  -4  14   4        0.37      -37.56     37.56 o 
  -2  14   4     1617.50     1690.94     78.56 o 
   0  14   4      127.40      126.28     35.81 o 
   2  14   4      212.78       78.88     39.89 o 
   4  14   4     1431.92     1307.59     65.91 o 
   6  14   4      349.57      258.31     62.35 o 
   8  14   4     3943.30     3576.68    123.48 o 
  10  14   4      957.74      815.52     95.16 o 
  12  14   4      552.23      556.53    130.90 o 
  14  14   4       97.68      143.23     80.58 o 
  16  14   4      916.53      853.19    150.93 o 
  18  14   4       55.09       77.00    129.36 o 
  20  14   4      335.78      332.65    144.77 o 
  22  14   4      149.10      -95.48    129.36 o 
  24  14   4       22.21     -100.84    100.84 o 
 -27  15   4      266.46      564.33    111.01 o 
 -25  15   4       35.09       63.90     94.72 o 
 -23  15   4      266.32      250.41     86.79 o 
 -21  15   4        0.73       54.32     68.75 o 
 -19  15   4       82.62       96.85     66.78 o 
 -17  15   4       98.61       81.91     65.09 o 
 -15  15   4      255.28      252.14     61.03 o 
 -13  15   4      742.03      682.67     57.81 o 
 -11  15   4      147.32       79.80     54.49 o 
  -9  15   4     1043.14     1103.76     55.20 o 
  -7  15   4     1184.08     1344.77     64.03 o 
  -5  15   4     1732.62     1906.95     71.40 o 
  -3  15   4     2047.76     2155.60     86.20 o 
  -1  15   4      484.78      488.49     48.20 o 
   1  15   4      237.26       97.85     60.43 o 
   3  15   4      403.46      365.29     63.46 o 
   5  15   4       25.71        2.29     56.18 o 
   7  15   4       11.01       13.00     58.79 o 
   9  15   4       60.95       65.25     61.23 o 
  11  15   4        8.56      -12.36     78.94 o 
  13  15   4      196.95      205.00     85.51 o 
  15  15   4      472.07      498.98    147.85 o 
  17  15   4      263.02      181.73    141.69 o 
  19  15   4       81.27     -132.45    132.45 o 
  21  15   4      199.12       -9.24    141.69 o 
  23  15   4      115.35        6.16    147.85 o 
 -26  16   4      157.68      232.24    103.44 o 
 -24  16   4       25.68       13.50    147.85 o 
 -22  16   4      949.44     1003.68    108.31 o 
 -20  16   4      558.76      512.60     79.67 o 
 -18  16   4     1085.60     1289.72     91.73 o 
 -16  16   4       65.78       12.25     65.81 o 
 -14  16   4       78.77      125.03     64.44 o 
 -12  16   4     2720.10     2945.25    123.96 o 
 -10  16   4      768.73      734.44     67.63 o 
  -8  16   4       31.97       71.00     46.29 o 
  -6  16   4     1098.52     1109.93     62.82 o 
  -4  16   4     1016.31     1084.93     90.69 o 
  -2  16   4     1509.14     1581.84     87.14 o 
   0  16   4     3136.48     2961.70    126.70 o 
   2  16   4     2630.45     2690.38    238.51 o 
   4  16   4      605.09      590.01     73.76 o 
   6  16   4      108.43      -45.29     57.22 o 
   8  16   4     3234.15     2969.62    177.23 o 
  10  16   4     3897.76     3814.78    198.67 o 
  12  16   4     3109.27     2978.84    157.89 o 
  14  16   4      365.59      172.49    138.61 o 
  16  16   4       79.00      218.69    144.77 o 
  18  16   4     1417.55     1432.25    194.05 o 
  20  16   4      588.73      563.66    175.57 o 
  22  16   4      322.43      246.41    163.25 o 
 -23  17   4      600.63      618.68    106.12 o 
 -21  17   4       10.83      -95.68    103.18 o 
 -19  17   4      848.14      744.37     85.21 o 
 -17  17   4      824.07      890.61     85.96 o 
 -15  17   4     1352.59     1363.19     92.63 o 
 -13  17   4        5.73       34.54     85.82 o 
 -11  17   4       57.63       -2.97     60.73 o 
  -9  17   4      538.51      435.38     93.23 o 
  -7  17   4       14.96       33.53    152.47 o 
  -5  17   4      298.44      201.57     70.98 o 
  -3  17   4      431.60      530.14     65.97 o 
  -1  17   4     1210.85     1076.46    120.16 o 
   1  17   4      159.32       51.88    141.68 o 
   3  17   4       18.86        1.01     65.58 o 
   5  17   4     2702.62     2297.08    107.70 o 
   7  17   4     1768.09     1772.63    113.62 o 
   9  17   4       86.01       18.48    129.36 o 
  11  17   4      569.53      406.58    150.93 o 
  13  17   4      847.03      797.75    169.41 o 
  15  17   4      620.95      745.39    178.65 o 
  17  17   4      203.72      332.65    166.33 o 
  19  17   4      314.58      117.04    166.33 o 
 -22  18   4      400.89      438.27    108.83 o 
 -20  18   4        1.09       18.78     90.37 o 
 -18  18   4       54.93       93.23     75.01 o 
 -16  18   4       11.97      -49.06     88.58 o 
 -14  18   4     1174.23     1210.05    118.84 o 
 -12  18   4      441.88      285.53     95.42 o 
 -10  18   4      784.92      586.58    133.99 o 
  -8  18   4      762.73      832.13    107.86 o 
  -6  18   4     1393.19     1379.92    115.78 o 
  -4  18   4      578.35      280.08     91.77 o 
  -2  18   4        4.79     -120.12    135.53 o 
   0  18   4      502.09      203.29    135.53 o 
   2  18   4      133.26      110.88    129.36 o 
   4  18   4      131.17      174.16     87.22 o 
   6  18   4        0.38      -80.61     80.61 o 
   8  18   4       92.41       27.72    123.20 o 
  10  18   4      173.93       46.20    144.77 o 
  12  18   4       86.78       92.40    154.01 o 
  14  18   4        0.74     -150.93    150.93 o 
  16  18   4       89.79       21.56    166.33 o 
  18  18   4       77.69        6.16    166.33 o 
 -19  19   4       37.78     -120.12    129.36 o 
 -17  19   4        3.77      -99.06     99.06 o 
 -15  19   4      626.90      463.64    152.47 o 
 -13  19   4      328.48      450.82    107.00 o 
 -11  19   4      592.01      482.53    104.27 o 
  -9  19   4        4.25      -87.32     87.32 o 
  -7  19   4        9.37      123.97    161.71 o 
  -5  19   4      142.74       73.04     92.49 o 
  -3  19   4      360.96      246.41    154.01 o 
  -1  19   4       27.13      -83.16    138.61 o 
   1  19   4       61.23       -6.16    132.45 o 
   3  19   4       13.85     -132.45    132.45 o 
   5  19   4      452.69      428.14    157.09 o 
   7  19   4      195.95      200.21    150.93 o 
   9  19   4       56.73     -141.69    141.69 o 
  11  19   4      142.82      -18.48    160.17 o 
  13  19   4      288.12        9.24    169.41 o 
  15  19   4      392.80      184.81    178.65 o 
 -14  20   4       60.35      -97.65     97.65 o 
 -12  20   4      626.95     1010.18    126.28 o 
 -10  20   4      520.96      397.04    108.68 o 
  -8  20   4      643.24      663.29    117.49 o 
  -6  20   4       35.77       27.04     96.21 o 
  -4  20   4       22.07     -110.88    154.01 o 
  -2  20   4     1058.02     1287.49    187.89 o 
   0  20   4      988.97     1145.80    184.81 o 
   2  20   4      627.57      351.13    157.09 o 
   4  20   4        9.22     -120.12    141.69 o 
   6  20   4      327.69      175.57    160.17 o 
   8  20   4      248.36      255.65    166.33 o 
  10  20   4       17.21      -64.68    160.17 o 
  -9  21   4       10.05     -101.39    101.39 o 
  -7  21   4      804.33      748.25    229.47 o 
  -5  21   4      609.22      147.85    160.17 o 
  -3  21   4      799.42      628.34    178.65 o 
  -1  21   4       49.74       80.08    154.01 o 
   1  21   4      209.80      -73.92    147.85 o 
   3  21   4      916.16      705.35    178.65 o 
   5  21   4      459.81      215.61    169.41 o 
 -37   1   5      221.20      212.99     72.91 o 
 -35   1   5      141.97       51.87     91.58 o 
 -33   1   5      181.92      237.86     59.22 o 
 -31   1   5     2405.32     2706.00     92.24 o 
 -29   1   5      426.11      471.97     57.36 o 
 -27   1   5       25.57       -6.94     40.86 o 
 -25   1   5     5452.70     4844.57     93.36 o 
 -23   1   5      408.01      358.80     39.54 o 
 -21   1   5      797.79      850.58     43.07 o 
 -19   1   5      210.15      226.25     33.21 o 
 -17   1   5    12984.11    12796.03    148.08 o 
 -15   1   5     5460.81     6021.11     86.36 o 
 -13   1   5      142.64      252.31     24.52 o 
 -11   1   5     9161.04    10019.67    107.63 o 
  -9   1   5    30526.52    33536.90    299.76 o 
  -7   1   5    37791.90    40132.07    333.49 o 
  -5   1   5     2789.99     2927.46     43.34 o 
  -3   1   5     3332.25     3124.86     43.13 o 
  -1   1   5     8945.90     8128.13     70.70 o 
   1   1   5     1646.99     1557.39     30.98 o 
   3   1   5    10292.52     9893.34     83.90 o 
   5   1   5      675.55      790.33     21.99 o 
   7   1   5      132.75      185.08     34.02 o 
   9   1   5    12960.85    14047.82    181.52 o 
  11   1   5     1508.92     1512.26    106.01 o 
  13   1   5    34413.80    34324.43    582.60 o 
  15   1   5      299.60      264.24     77.29 o 
  17   1   5     6544.38     6298.03    191.33 o 
  19   1   5      410.33      430.87    135.53 o 
  21   1   5     1434.62     1797.55    128.44 o 
  23   1   5     4792.74     4958.24    207.91 o 
  25   1   5      784.41      642.64    160.17 o 
  27   1   5     1642.40     1901.45    151.36 o 
  29   1   5        7.47      -89.95    113.19 o 
  31   1   5       10.61      -30.06    130.62 o 
  33   1   5      227.27       94.19    140.47 o 
 -38   2   5      316.08      201.60    135.53 o 
 -36   2   5     1261.96     1505.53    100.11 o 
 -34   2   5      756.10      804.12     71.80 o 
 -32   2   5     1735.23     1794.33    116.63 o 
 -30   2   5      470.15      389.47     52.34 o 
 -28   2   5     3094.02     3205.58     90.33 o 
 -26   2   5     2531.84     2542.45     75.44 o 
 -24   2   5     1825.48     1810.84     78.02 o 
 -22   2   5     8641.84     9111.35    116.35 o 
 -20   2   5     2886.07     2831.84     64.49 o 
 -18   2   5      325.08      363.46     33.05 o 
 -16   2   5      292.84      287.62     31.10 o 
 -14   2   5    41725.54    40324.06    384.83 o 
 -12   2   5    11830.65    12309.16    127.63 o 
 -10   2   5    15453.99    15967.10    144.29 o 
  -8   2   5     7544.67     8710.13     87.53 o 
  -6   2   5     1129.61      972.30     27.80 o 
  -4   2   5    13280.87    12280.63    110.28 o 
  -2   2   5       52.66       52.75     14.59 o 
   0   2   5    35590.04    37086.62    291.13 o 
   2   2   5      582.43      657.85     20.06 o 
   4   2   5     5353.67     5393.67     69.85 o 
   6   2   5    11445.67    10871.17    107.88 o 
   8   2   5    20449.55    21642.99    231.02 o 
  10   2   5    45783.27    47264.44    531.10 o 
  12   2   5       65.10       56.10     43.84 o 
  14   2   5      398.39      329.00     76.23 o 
  16   2   5     1833.69     1718.77    109.97 o 
  18   2   5      515.75      718.66     98.94 o 
  20   2   5    11095.84    11854.72    287.39 o 
  22   2   5      687.93      531.04    102.09 o 
  24   2   5      177.23       45.91    104.47 o 
  26   2   5     1655.95     1738.01    147.00 o 
  28   2   5       82.90       94.33    190.97 o 
  30   2   5      666.04      518.19    137.16 o 
  32   2   5      184.37       71.60    132.80 o 
 -37   3   5       71.17      151.17    109.34 o 
 -35   3   5        7.97       61.21     68.03 o 
 -33   3   5     1121.41     1232.52    111.69 o 
 -31   3   5      934.05      986.72     71.09 o 
 -29   3   5     2261.25     2193.85     77.18 o 
 -27   3   5     3809.17     4135.74     97.95 o 
 -25   3   5      558.20      600.45     44.48 o 
 -23   3   5       41.25      -17.87     34.40 o 
 -21   3   5      614.47      613.99     37.19 o 
 -19   3   5    17555.25    16939.35    175.29 o 
 -17   3   5     6095.06     6228.93     85.38 o 
 -15   3   5      927.97     1203.54     40.02 o 
 -13   3   5     1630.56     1719.37     40.35 o 
 -11   3   5      816.53      765.30     25.77 o 
  -9   3   5    35505.67    35637.43    278.19 o 
  -7   3   5     2943.66     2957.14     44.81 o 
  -5   3   5      523.46      364.29     18.84 o 
  -3   3   5      686.98      753.01     26.18 o 
  -1   3   5    20566.21    21799.32    179.14 o 
   1   3   5    25854.73    26426.14    212.67 o 
   3   3   5      296.49      112.88     21.24 o 
   5   3   5     5422.74     5179.86     67.78 o 
   7   3   5       17.57      -28.29     29.39 o 
   9   3   5      584.04      691.43     35.26 o 
  11   3   5     2628.98     2636.86     99.59 o 
  13   3   5     6417.20     6485.27    157.88 o 
  15   3   5    11062.56    11508.04    255.74 o 
  17   3   5       51.82       90.95    112.42 o 
  19   3   5      612.26      491.12    124.74 o 
  21   3   5     1857.75     1943.31    295.69 o 
  23   3   5     2479.17     2693.57    435.84 o 
  25   3   5      132.41        6.45    103.93 o 
  27   3   5      134.09      -36.75    108.31 o 
  29   3   5      413.36      380.39    235.63 o 
  31   3   5     1043.41      933.75    229.47 o 
 -38   4   5       11.79      -17.67    214.07 o 
 -36   4   5       14.10      -86.39     86.39 o 
 -34   4   5      407.17      418.89     65.18 o 
 -32   4   5        1.82       25.78     55.13 o 
 -30   4   5      533.86      409.17     52.32 o 
 -28   4   5        0.42      -30.21     41.39 o 
 -26   4   5      501.62      453.67     40.86 o 
 -24   4   5      378.45      415.13     41.72 o 
 -22   4   5      817.85      816.84     42.86 o 
 -20   4   5     1360.88     1349.72     46.42 o 
 -18   4   5      211.21      173.87     28.44 o 
 -16   4   5      105.76       80.86     24.08 o 
 -14   4   5     1713.07     1730.34     41.82 o 
 -12   4   5      574.40      695.28     25.78 o 
 -10   4   5     2421.72     2624.29     42.69 o 
  -8   4   5     2378.59     1937.39     36.44 o 
  -6   4   5    11371.88    11465.86    100.98 o 
  -4   4   5      770.45      947.64     27.13 o 
  -2   4   5     2604.08     2802.59     39.24 o 
   0   4   5       30.26       19.27     16.22 o 
   2   4   5      752.16      847.70     28.06 o 
   4   4   5     5408.47     4862.39     67.50 o 
   6   4   5    26735.79    28611.17    272.61 o 
   8   4   5      795.77      826.87     31.47 o 
  10   4   5       42.04       79.77     29.47 o 
  12   4   5      773.86      801.54     58.24 o 
  14   4   5      960.32      939.28     64.98 o 
  16   4   5     1495.16     1261.41    103.30 o 
  18   4   5     1640.86     1476.03    112.02 o 
  20   4   5     1988.39     2086.91    126.10 o 
  22   4   5      241.61      161.29    207.91 o 
  24   4   5      723.79      742.61    116.14 o 
  26   4   5       21.60       46.63    109.58 o 
  28   4   5     1090.95      984.42    132.64 o 
  30   4   5       13.39       -6.81    123.63 o 
  32   4   5      299.85      125.35    135.48 o 
 -37   5   5      241.38      222.06    103.93 o 
 -35   5   5      148.73       24.57     92.97 o 
 -33   5   5      329.17      377.73     61.83 o 
 -31   5   5      442.88      399.34     59.57 o 
 -29   5   5     2702.30     2770.80    107.63 o 
 -27   5   5     1448.73     1502.09     70.02 o 
 -25   5   5      462.75      445.20     48.37 o 
 -23   5   5      497.50      432.66     59.90 o 
 -21   5   5      697.30      703.30     43.17 o 
 -19   5   5       64.85       58.76     27.41 o 
 -17   5   5     1908.32     1523.29     43.37 o 
 -15   5   5     6788.58     6994.83     83.34 o 
 -13   5   5     2390.17     2167.26     46.08 o 
 -11   5   5     3113.25     3245.79     47.73 o 
  -9   5   5       71.87        3.04     16.16 o 
  -7   5   5     4698.22     4519.07     53.17 o 
  -5   5   5       10.41        4.69     14.32 o 
  -3   5   5     4552.74     5257.64     56.37 o 
  -1   5   5     1801.18     1782.34     35.99 o 
   1   5   5    11806.65    11963.23    108.94 o 
   3   5   5     8647.60     7588.75     91.88 o 
   5   5   5      101.45      138.83     23.97 o 
   7   5   5     4289.40     4304.96     67.06 o 
   9   5   5        3.36      -23.16     28.18 o 
  11   5   5       57.96       91.64     42.46 o 
  13   5   5     1773.08     1523.43     86.68 o 
  15   5   5     1247.55     1217.43     77.86 o 
  17   5   5      205.60      163.13     83.32 o 
  19   5   5      240.93      507.25    118.58 o 
  21   5   5      324.55      462.14    154.01 o 
  23   5   5     1494.54     1812.13    137.67 o 
  25   5   5      388.89      260.84    106.45 o 
  27   5   5       10.88      -88.71    109.20 o 
  29   5   5      567.47      244.96    124.54 o 
  31   5   5       72.61     -109.61    127.62 o 
 -36   6   5      650.88      699.19    115.78 o 
 -34   6   5     1896.07     2101.23    121.83 o 
 -32   6   5      647.53      811.75     68.73 o 
 -30   6   5      402.41      472.76     70.24 o 
 -28   6   5       10.06       22.06     46.28 o 
 -26   6   5     2047.86     2346.39     89.87 o 
 -24   6   5     3901.34     4030.39    116.58 o 
 -22   6   5     6246.30     6116.28    110.92 o 
 -20   6   5      140.98      189.34     42.10 o 
 -18   6   5     1309.89     1236.60     61.76 o 
 -16   6   5    10740.54    10405.89    120.62 o 
 -14   6   5     3678.94     3772.91     65.83 o 
 -12   6   5     9804.34     9444.38     98.89 o 
 -10   6   5     7843.78     8520.58     84.71 o 
  -8   6   5      846.16      699.50     23.82 o 
  -6   6   5    11238.12    11901.43    100.19 o 
  -4   6   5     6543.85     6745.96     67.90 o 
  -2   6   5    16127.77    16064.01    141.34 o 
   0   6   5       44.81        4.12     19.27 o 
   2   6   5      480.44      281.98     22.69 o 
   4   6   5     8177.88     8322.13    100.92 o 
   6   6   5     8315.16     7399.59     94.35 o 
   8   6   5    18944.19    19666.52    200.35 o 
  10   6   5    12841.97    12867.48    159.32 o 
  12   6   5    13107.82    12956.46    185.28 o 
  14   6   5     3061.31     3049.93    107.55 o 
  16   6   5     1011.46     1013.99     72.60 o 
  18   6   5     5006.16     5092.95    185.44 o 
  20   6   5     1529.87     1433.23    118.84 o 
  22   6   5        5.72       18.16    101.64 o 
  24   6   5     2512.51     2531.15    149.08 o 
  26   6   5     1334.32     1044.18    126.73 o 
  28   6   5     2311.42     2304.25    162.96 o 
  30   6   5      229.70      -34.08    117.49 o 
 -35   7   5       11.49      -92.97     92.97 o 
 -33   7   5      101.93      156.31    121.06 o 
 -31   7   5      165.09      276.41     62.03 o 
 -29   7   5     2133.36     2426.85    131.68 o 
 -27   7   5     1788.63     1879.87     72.67 o 
 -25   7   5      225.70      242.95     46.30 o 
 -23   7   5      261.03      276.99     44.75 o 
 -21   7   5        9.79        4.13     40.73 o 
 -19   7   5     5104.33     4940.00    111.14 o 
 -17   7   5     2697.10     2693.15     70.57 o 
 -15   7   5      148.18      185.04     34.85 o 
 -13   7   5      290.46      259.38     34.35 o 
 -11   7   5      586.02      591.15     30.99 o 
  -9   7   5    13335.16    13307.32    119.65 o 
  -7   7   5     3429.91     3132.58     42.95 o 
  -5   7   5     3081.05     3374.06     44.08 o 
  -3   7   5        0.08        0.64     18.64 o 
  -1   7   5      382.61      413.25     27.88 o 
   1   7   5    21101.20    21793.05    198.70 o 
   3   7   5       42.84       20.83     21.94 o 
   5   7   5     2891.40     2412.85     56.74 o 
   7   7   5      228.07      203.42     29.79 o 
   9   7   5      784.42      662.38     42.85 o 
  11   7   5    12748.30    13111.77    187.47 o 
  13   7   5     6508.98     7021.64    129.44 o 
  15   7   5    10487.71    10809.10    242.25 o 
  17   7   5      556.01      582.57     68.06 o 
  19   7   5      146.81      136.30     85.10 o 
  21   7   5      895.58      939.15    141.69 o 
  23   7   5     1096.20     1176.22    217.15 o 
  25   7   5     2388.24     2461.01    155.17 o 
  27   7   5      122.92       23.71    111.77 o 
  29   7   5      754.97      567.44    128.00 o 
  31   7   5      248.41      -93.48    160.17 o 
 -36   8   5        1.38     -107.80    107.80 o 
 -34   8   5      139.81      173.64     98.94 o 
 -32   8   5      725.81      626.21     80.44 o 
 -30   8   5      401.20      545.21     62.85 o 
 -28   8   5      539.88      708.55     61.97 o 
 -26   8   5      121.80      142.14     47.43 o 
 -24   8   5      219.59      210.13     45.77 o 
 -22   8   5      368.69      372.36     46.06 o 
 -20   8   5      443.09      408.05     46.61 o 
 -18   8   5     4039.72     4072.26     91.07 o 
 -16   8   5     2941.27     3282.49     77.35 o 
 -14   8   5      693.06      595.25     57.97 o 
 -12   8   5      568.16      579.04     46.88 o 
 -10   8   5      270.23      212.80     30.18 o 
  -8   8   5     1618.77     1725.53     50.74 o 
  -6   8   5      502.38      576.26     35.66 o 
  -4   8   5      206.21      202.60     26.47 o 
  -2   8   5      953.22     1074.18     35.02 o 
   0   8   5      276.98      294.40     26.42 o 
   2   8   5      705.73      698.53     31.12 o 
   4   8   5     1526.60     1576.90     57.16 o 
   6   8   5     1203.29     1365.68     53.72 o 
   8   8   5     1129.97     1060.22     41.77 o 
  10   8   5     2860.59     3110.31     80.67 o 
  12   8   5     1883.14     1770.68     78.80 o 
  14   8   5     1885.99     2024.16     78.63 o 
  16   8   5       94.12       72.52     69.36 o 
  18   8   5       34.13       21.78     62.21 o 
  20   8   5      586.83      653.98    118.58 o 
  22   8   5       13.40       22.12     94.65 o 
  24   8   5        0.53       -9.04    129.36 o 
  26   8   5       35.95     -110.09    181.73 o 
  28   8   5       93.53     -144.77    144.77 o 
  30   8   5      309.60      171.34    127.12 o 
 -35   9   5        1.58        6.81    103.02 o 
 -33   9   5      145.65      205.84    104.72 o 
 -31   9   5       13.44      -66.11     66.11 o 
 -29   9   5      220.27      311.41     57.59 o 
 -27   9   5       96.51       99.56     58.68 o 
 -25   9   5      129.71      154.68     48.16 o 
 -23   9   5      215.42      116.99     45.10 o 
 -21   9   5     1549.34     1497.61     64.27 o 
 -19   9   5      385.47      402.62     48.43 o 
 -17   9   5      504.53      436.61     45.43 o 
 -15   9   5     9639.00     9634.32    129.83 o 
 -13   9   5      190.18      117.12     33.47 o 
 -11   9   5     1230.69     1449.17     57.75 o 
  -9   9   5     1440.51     1286.26     47.89 o 
  -7   9   5      783.19      671.69     39.79 o 
  -5   9   5      109.33      104.51     31.38 o 
  -3   9   5    13259.68    14118.84    171.29 o 
  -1   9   5      245.17      211.73     32.94 o 
   1   9   5     9959.69     9873.11    120.28 o 
   3   9   5      204.15      130.66     31.89 o 
   5   9   5       63.09       72.88     31.15 o 
   7   9   5      539.89      585.85     41.55 o 
   9   9   5     1448.54     1595.85     60.71 o 
  11   9   5     5301.71     5637.86    166.76 o 
  13   9   5     3357.08     3546.69    100.94 o 
  15   9   5    10124.91     9801.45    189.75 o 
  17   9   5      293.18      267.62     64.56 o 
  19   9   5      109.13       13.69     61.67 o 
  21   9   5      655.54      762.60    106.48 o 
  23   9   5       86.11      124.64    206.37 o 
  25   9   5     1426.65     1585.05    139.46 o 
  27   9   5        7.02     -136.41    161.71 o 
  29   9   5        0.17     -114.88    114.88 o 
 -34  10   5      834.67      914.91    332.65 o 
 -32  10   5       80.74       84.43    152.47 o 
 -30  10   5       45.95      -29.30     65.52 o 
 -28  10   5        4.67       90.99     65.80 o 
 -26  10   5      622.25      728.90     64.49 o 
 -24  10   5     1503.40     1464.46     67.56 o 
 -22  10   5      111.66      121.36     51.25 o 
 -20  10   5      414.13      344.78     49.13 o 
 -18  10   5      518.64      566.04     51.40 o 
 -16  10   5     7311.62     8171.44    129.08 o 
 -14  10   5      852.12      802.53     43.55 o 
 -12  10   5    14469.11    15090.30    177.84 o 
 -10  10   5     7636.60     7538.28    111.57 o 
  -8  10   5       69.34       57.59     35.01 o 
  -6  10   5     8156.91     8579.90    117.75 o 
  -4  10   5     2889.06     2686.71     74.53 o 
  -2  10   5    12292.58    12317.75    157.38 o 
   0  10   5      389.25      349.47     33.91 o 
   2  10   5       92.23      160.06     35.98 o 
   4  10   5        9.14      -33.33     33.33 o 
   6  10   5     9378.43     9561.62    123.19 o 
   8  10   5     7183.27     7144.81    111.58 o 
  10  10   5      150.73      156.68     40.77 o 
  12  10   5     1270.16     1410.61     67.52 o 
  14  10   5     2315.70     2272.14    113.81 o 
  16  10   5     3792.12     3628.63    126.94 o 
  18  10   5     5356.60     5407.23    152.40 o 
  20  10   5      497.24      632.12     93.82 o 
  22  10   5     1872.16     1857.33    136.38 o 
  24  10   5      612.86      497.63    267.97 o 
  26  10   5      245.83        9.24    166.33 o 
  28  10   5     1465.85     1318.29    221.77 o 
 -33  11   5       10.79      122.88    103.02 o 
 -31  11   5      667.31      502.75    109.84 o 
 -29  11   5     1953.58     1945.84    169.34 o 
 -27  11   5      135.49      136.41     72.91 o 
 -25  11   5        2.27       12.81     51.96 o 
 -23  11   5       46.18       26.56     46.78 o 
 -21  11   5       10.21      -38.49     44.81 o 
 -19  11   5       41.95       62.30     45.50 o 
 -17  11   5     3445.78     3652.59     93.12 o 
 -15  11   5     3820.83     4013.70    111.78 o 
 -13  11   5      112.82      102.01     42.47 o 
 -11  11   5     2275.70     2380.43     76.75 o 
  -9  11   5     3774.32     4044.05     86.00 o 
  -7  11   5    18991.77    20014.71    218.44 o 
  -5  11   5     8011.68     8279.17    127.55 o 
  -3  11   5      522.78      592.80     59.90 o 
  -1  11   5      985.51     1021.09     52.21 o 
   1  11   5     1819.36     1620.72     59.99 o 
   3  11   5     5956.18     6066.70    105.86 o 
   5  11   5       66.37       17.78     37.36 o 
   7  11   5      118.01      103.13     38.15 o 
   9  11   5       18.39      -20.28     38.37 o 
  11  11   5       98.51      129.89     42.14 o 
  13  11   5      725.06      963.25     63.35 o 
  15  11   5      986.98     1129.34     80.44 o 
  17  11   5      912.81      923.23    100.00 o 
  19  11   5       27.77       17.53     67.38 o 
  21  11   5        6.51      -71.08     71.08 o 
  23  11   5      934.74      640.66    175.57 o 
  25  11   5     1379.97     1133.48    206.37 o 
  27  11   5      376.46      243.33    175.57 o 
 -32  12   5      324.86      120.82    109.34 o 
 -30  12   5       85.67       39.97     96.85 o 
 -28  12   5       15.94        3.53     70.25 o 
 -26  12   5      112.82       40.52     56.81 o 
 -24  12   5       65.51       47.88     54.35 o 
 -22  12   5      113.16      -36.44     52.19 o 
 -20  12   5      666.43      517.62     64.33 o 
 -18  12   5      458.52      396.51     59.44 o 
 -16  12   5     2495.90     2217.26     99.14 o 
 -14  12   5     2200.40     2312.62     80.50 o 
 -12  12   5      162.51      138.54     44.23 o 
 -10  12   5      751.86      698.10     47.57 o 
  -8  12   5      101.22       95.31     38.51 o 
  -6  12   5     1350.41     1465.02     55.01 o 
  -4  12   5     3560.76     3496.31     85.61 o 
  -2  12   5     1035.84     1128.90     57.75 o 
   0  12   5      295.30      186.87     39.19 o 
   2  12   5      236.45      253.07     41.07 o 
   4  12   5     2702.71     2418.24     76.22 o 
   6  12   5     5896.40     5918.85    120.94 o 
   8  12   5      559.78      533.11     51.62 o 
  10  12   5     1113.73     1293.97     65.09 o 
  12  12   5       90.16       32.36     55.58 o 
  14  12   5      653.09      723.50     62.29 o 
  16  12   5      118.12      -14.77     63.15 o 
  18  12   5      525.08      256.17     96.75 o 
  20  12   5     1130.68     1155.40    118.56 o 
  22  12   5      230.68      202.29    117.04 o 
  24  12   5       10.23     -150.93    150.93 o 
  26  12   5      223.33      141.69    172.49 o 
 -31  13   5       85.90      -46.97    110.88 o 
 -29  13   5      232.29      240.55    100.12 o 
 -27  13   5      124.37      201.75     93.65 o 
 -25  13   5      180.57      229.96     91.23 o 
 -23  13   5      292.27      359.03     70.25 o 
 -21  13   5      437.93      452.15     72.78 o 
 -19  13   5      489.97      540.33     65.21 o 
 -17  13   5      290.17      310.61     51.22 o 
 -15  13   5      826.91      865.15     58.75 o 
 -13  13   5      292.00      223.60     48.74 o 
 -11  13   5        9.47        6.16     57.91 o 
  -9  13   5      759.21      774.92     53.53 o 
  -7  13   5     1355.05     1401.00     55.53 o 
  -5  13   5      938.71     1135.93     57.05 o 
  -3  13   5       10.11      -18.11     39.08 o 
  -1  13   5      361.33      338.95     39.53 o 
   1  13   5     1029.06      997.81     53.60 o 
   3  13   5     2040.91     2162.86     75.57 o 
   5  13   5     1434.47     1723.77     65.67 o 
   7  13   5      704.98      769.11     76.91 o 
   9  13   5       85.03      119.60     46.91 o 
  11  13   5     1183.82     1305.31     81.55 o 
  13  13   5      709.04      722.38     89.89 o 
  15  13   5      813.31      914.79    147.85 o 
  17  13   5        0.71     -113.96    113.96 o 
  19  13   5      144.05     -101.64    123.20 o 
  21  13   5      850.67      681.97    149.39 o 
  23  13   5        2.81      -94.27     94.27 o 
  25  13   5        4.96     -154.01    154.01 o 
 -28  14   5        3.16     -143.23    143.23 o 
 -26  14   5      562.47      839.70    160.17 o 
 -24  14   5     1623.89     1682.96    103.58 o 
 -22  14   5     1088.22     1116.69    102.76 o 
 -20  14   5      380.41      509.54     75.64 o 
 -18  14   5       18.52      -61.16     66.17 o 
 -16  14   5      333.12      389.01     62.62 o 
 -14  14   5     1795.20     1713.31     72.61 o 
 -12  14   5       30.35       11.08     46.27 o 
 -10  14   5      219.17      318.09     48.57 o 
  -8  14   5       97.97       50.51     43.80 o 
  -6  14   5      138.54       35.86     42.61 o 
  -4  14   5     6348.82     6462.93    118.29 o 
  -2  14   5     1363.35     1387.20     60.27 o 
   0  14   5     3847.78     4155.40     97.05 o 
   2  14   5     3120.48     2968.22     88.19 o 
   4  14   5       21.95       72.97     41.07 o 
   6  14   5     2506.68     2433.89    130.97 o 
   8  14   5     2623.93     2962.05    128.99 o 
  10  14   5      746.73      838.39    146.31 o 
  12  14   5       21.38       67.76    120.12 o 
  14  14   5       27.66       24.64    123.20 o 
  16  14   5     2039.27     1999.00    194.05 o 
  18  14   5      331.76      283.37    147.85 o 
  20  14   5      832.73      603.70    154.01 o 
  22  14   5        5.87     -104.72    135.53 o 
 -27  15   5      177.44      312.91    106.45 o 
 -25  15   5        0.67       45.25     94.57 o 
 -23  15   5       79.42      150.14     76.43 o 
 -21  15   5      769.36      827.08    122.31 o 
 -19  15   5     1236.36     1364.00     94.63 o 
 -17  15   5     2871.92     2831.85    127.24 o 
 -15  15   5      123.77      133.60     66.35 o 
 -13  15   5     1246.23     1139.40     81.96 o 
 -11  15   5     3752.67     3767.28    113.63 o 
  -9  15   5     2432.50     2401.80     85.13 o 
  -7  15   5     4428.99     4717.00    109.36 o 
  -5  15   5     1921.67     2087.41     82.02 o 
  -3  15   5      195.32      127.84     43.64 o 
  -1  15   5      547.19      549.39     51.64 o 
   1  15   5      649.64      482.45     49.50 o 
   3  15   5     9590.21    10269.99    176.29 o 
   5  15   5     1443.43     1375.18     87.37 o 
   7  15   5      444.29      276.60     82.68 o 
   9  15   5      803.05      825.23    100.84 o 
  11  15   5      235.34      194.05    135.53 o 
  13  15   5     1719.57     1999.00    197.13 o 
  15  15   5      606.00      474.34    154.01 o 
  17  15   5      954.31     1198.17    181.73 o 
  19  15   5      369.86      357.29    157.09 o 
  21  15   5      144.50      129.36    163.25 o 
 -26  16   5      118.02       64.68     98.01 o 
 -24  16   5      162.08      -13.35     91.40 o 
 -22  16   5        1.79      -38.03     73.40 o 
 -20  16   5       44.57       80.67     71.45 o 
 -18  16   5      124.51       88.13     69.66 o 
 -16  16   5      631.84      622.59     76.56 o 
 -14  16   5        4.24      -58.45     61.23 o 
 -12  16   5       74.21       37.85     91.27 o 
 -10  16   5        4.80        9.35     60.59 o 
  -8  16   5      102.76       17.03     48.83 o 
  -6  16   5       63.06       98.48     47.74 o 
  -4  16   5       34.90      -11.44     44.73 o 
  -2  16   5      477.26      493.09     96.47 o 
   0  16   5       51.88      -27.89     61.61 o 
   2  16   5      618.84      499.80     74.97 o 
   4  16   5      669.47      423.35     73.28 o 
   6  16   5      563.45      490.49     91.16 o 
   8  16   5      427.14      331.80     93.83 o 
  10  16   5      135.13       28.60     81.32 o 
  12  16   5       92.92      252.57    132.45 o 
  14  16   5       19.57     -126.28    144.77 o 
  16  16   5      119.18      -21.56    150.93 o 
  18  16   5        6.61     -160.17    160.17 o 
  20  16   5        4.04      -21.56    160.17 o 
 -23  17   5       24.83      -81.92     91.40 o 
 -21  17   5       18.98      -58.20     75.95 o 
 -19  17   5       49.98      158.45     77.10 o 
 -17  17   5      638.80      841.02     88.71 o 
 -15  17   5      394.17      325.47     75.54 o 
 -13  17   5      220.98      172.45     69.61 o 
 -11  17   5      138.87      122.91     65.91 o 
  -9  17   5     1084.23     1086.71     86.38 o 
  -7  17   5     1183.76     1273.17    114.45 o 
  -5  17   5      209.93      134.16    140.15 o 
  -3  17   5       17.97      -81.65     81.65 o 
  -1  17   5      800.83      697.75    103.02 o 
   1  17   5        2.42      -83.32     83.32 o 
   3  17   5     1021.03      884.88    107.40 o 
   5  17   5      394.62      181.73    138.61 o 
   7  17   5       33.48      101.64    141.69 o 
   9  17   5        6.64      -49.28    141.69 o 
  11  17   5      450.35      267.97    150.93 o 
  13  17   5      267.64      409.66    160.17 o 
  15  17   5        3.36      -95.48    150.93 o 
  17  17   5      357.31      295.69    172.49 o 
 -20  18   5      392.97      440.57     86.23 o 
 -18  18   5        4.03       58.43     78.18 o 
 -16  18   5      587.58      398.67     83.63 o 
 -14  18   5     1148.88     1077.42     91.86 o 
 -12  18   5      863.88      927.72    114.88 o 
 -10  18   5      246.00      187.03    238.71 o 
  -8  18   5      330.27      261.32     93.99 o 
  -6  18   5      863.48      896.30    138.61 o 
  -4  18   5     1410.30     1346.01    175.57 o 
  -2  18   5      312.64       80.08    147.85 o 
   0  18   5      795.42      677.63    144.77 o 
   2  18   5      102.94       89.32    138.61 o 
   4  18   5       44.21       52.36    138.61 o 
   6  18   5     1384.75     1213.57    166.33 o 
   8  18   5     1401.48     1503.10    194.05 o 
  10  18   5      944.79     1213.57    194.05 o 
  12  18   5        3.89     -157.09    157.09 o 
  14  18   5      112.94     -154.01    154.01 o 
 -17  19   5      615.86      456.93    126.28 o 
 -15  19   5       96.41       46.43    102.07 o 
 -13  19   5        4.77       19.71    180.19 o 
 -11  19   5      659.85      482.69    150.93 o 
  -9  19   5     1289.69     1066.08    123.23 o 
  -7  19   5      616.37      749.92    113.96 o 
  -5  19   5      518.75      354.21    166.33 o 
  -3  19   5       94.68      -55.44    154.01 o 
  -1  19   5       21.48     -141.69    141.69 o 
   1  19   5      351.72      335.73    147.85 o 
   3  19   5     1017.30     1056.48    184.81 o 
   5  19   5      347.17      298.77    163.25 o 
   7  19   5        2.39     -150.93    150.93 o 
   9  19   5       24.11     -144.77    157.09 o 
  11  19   5      397.24      400.42    178.65 o 
 -12  20   5      104.32       37.55    103.12 o 
 -10  20   5       86.35      -23.34    104.27 o 
  -8  20   5      131.65      166.67    105.83 o 
  -6  20   5       83.24     -150.93    150.93 o 
  -4  20   5       50.34     -126.28    160.17 o 
  -2  20   5      490.79      437.38    184.81 o 
   0  20   5      154.64      110.88    157.09 o 
   2  20   5        8.76       -9.24    150.93 o 
   4  20   5       28.88     -154.01    154.01 o 
   6  20   5       39.70       43.12    157.09 o 
   8  20   5      204.82      126.28    169.41 o 
 -38   0   6      174.79       90.86     95.83 o 
 -36   0   6      647.53      488.53    103.30 o 
 -34   0   6      643.57      641.15    102.36 o 
 -32   0   6       77.10       85.07     77.29 o 
 -30   0   6      503.51      510.25     73.99 o 
 -28   0   6     1426.96     1649.62    123.20 o 
 -26   0   6     2923.80     3289.87    146.31 o 
 -24   0   6     1794.67     2166.74    114.20 o 
 -22   0   6    17886.35    16795.97    362.25 o 
 -20   0   6     1829.65     1763.68     82.34 o 
 -18   0   6    17565.51    16947.88    277.58 o 
 -16   0   6    14637.24    15353.94    243.18 o 
 -14   0   6     6795.59     6551.88    130.79 o 
 -12   0   6     1513.52     1134.35    104.34 o 
 -10   0   6       71.34        5.03     31.17 o 
  -8   0   6    21423.99    21740.96    309.89 o 
  -6   0   6    12181.38    12223.22    223.04 o 
  -4   0   6    34809.51    40990.87    453.87 o 
  -2   0   6    35206.18    35552.54    396.83 o 
   0   0   6    12894.88    13229.38    165.79 o 
   2   0   6    23229.21    23691.84    273.40 o 
   4   0   6      975.51      859.19     44.90 o 
   6   0   6     7860.17     7321.82    106.43 o 
   8   0   6     4724.83     3879.12    127.06 o 
  10   0   6      527.66      246.41    101.64 o 
  12   0   6     4165.07     4296.76    221.77 o 
  14   0   6      434.15      822.39    132.45 o 
  16   0   6    25410.14    27049.59    702.27 o 
  18   0   6    11947.31    13072.02    425.06 o 
  20   0   6      475.14      227.93    144.77 o 
  22   0   6      172.97      -52.36    138.61 o 
  24   0   6     3348.53     3908.67    298.77 o 
  26   0   6      865.16      840.87    187.89 o 
  28   0   6     1106.59      754.63    197.13 o 
  30   0   6        5.61     -175.57    178.65 o 
 -37   1   6       26.50       30.85     73.40 o 
 -35   1   6     1197.61     1238.19    112.03 o 
 -33   1   6       88.86      106.82     58.10 o 
 -31   1   6      784.85      920.05     68.47 o 
 -29   1   6     1549.33     1422.04     68.76 o 
 -27   1   6      103.34      -42.38     42.38 o 
 -25   1   6       20.53        4.03     38.76 o 
 -23   1   6      329.39      313.94     43.69 o 
 -21   1   6     1877.48     1846.11     60.91 o 
 -19   1   6      532.21      603.92     38.51 o 
 -17   1   6     1532.24     1508.09     69.33 o 
 -15   1   6      787.05      536.96     34.15 o 
 -13   1   6    11007.37    10559.42    126.03 o 
 -11   1   6     9358.08     8523.80    106.02 o 
  -9   1   6       16.76      -11.80     20.05 o 
  -7   1   6     2976.73     2653.33     52.33 o 
  -5   1   6      287.54      243.91     23.67 o 
  -3   1   6     6487.32     6550.17     69.94 o 
  -1   1   6    15162.84    15011.11    130.12 o 
   1   1   6     6301.86     6712.05     66.15 o 
   3   1   6     3139.04     2941.83     40.92 o 
   5   1   6     4055.66     3988.04     51.08 o 
   7   1   6       14.08      -30.17     30.17 o 
   9   1   6     5812.91     5950.37    131.50 o 
  11   1   6     6822.43     6602.83    182.95 o 
  13   1   6      416.62      315.70     79.47 o 
  15   1   6      609.57      619.97     93.65 o 
  17   1   6      454.52      443.25     91.16 o 
  19   1   6     2042.54     2321.45    385.01 o 
  21   1   6     1263.64     1175.51    186.35 o 
  23   1   6      549.33      602.04    113.19 o 
  25   1   6      169.89      197.30    180.19 o 
  27   1   6      247.55      310.26    125.22 o 
  29   1   6      688.47      807.41    143.75 o 
  31   1   6      270.06      141.69    200.21 o 
 -38   2   6      122.21      209.90     85.56 o 
 -36   2   6       36.60      108.00     72.78 o 
 -34   2   6        8.74      -27.78     95.82 o 
 -32   2   6        0.00      -28.75     54.83 o 
 -30   2   6     1004.38      832.03     61.84 o 
 -28   2   6        7.97      -42.76     42.76 o 
 -26   2   6       84.96       79.83     43.12 o 
 -24   2   6        1.76       -8.73     36.04 o 
 -22   2   6     5180.45     5646.39     92.01 o 
 -20   2   6     1300.14     1312.26     46.91 o 
 -18   2   6     3240.32     3160.53     66.22 o 
 -16   2   6      178.51      275.08     31.90 o 
 -14   2   6       97.60       52.87     27.19 o 
 -12   2   6     1273.06      953.77     40.00 o 
 -10   2   6      412.78      356.62     25.53 o 
  -8   2   6     4751.96     4998.20     72.62 o 
  -6   2   6      597.10      693.34     28.01 o 
  -4   2   6      770.12      794.11     28.32 o 
  -2   2   6    10437.37    11482.35    106.52 o 
   0   2   6    17908.72    18426.32    147.05 o 
   2   2   6      874.63     1066.91     30.63 o 
   4   2   6       75.95       56.30     17.53 o 
   6   2   6        1.84       -2.70     22.73 o 
   8   2   6      729.12      658.35     44.02 o 
  10   2   6       13.27        5.28     37.59 o 
  12   2   6     7909.41     8579.52    301.85 o 
  14   2   6     1137.39     1206.84    100.12 o 
  16   2   6      296.42       85.24     83.83 o 
  18   2   6       91.93      268.56     90.21 o 
  20   2   6      938.89     1124.34    116.38 o 
  22   2   6       73.87      160.17     99.90 o 
  24   2   6       52.18      -73.92    103.44 o 
  26   2   6      131.02       65.55    146.31 o 
  28   2   6        0.32      -73.05    119.55 o 
  30   2   6       19.50       10.83    134.98 o 
 -37   3   6      318.74      483.25     75.77 o 
 -35   3   6      226.42      382.27     68.14 o 
 -33   3   6      245.41      310.11     63.78 o 
 -31   3   6      365.24      344.55     70.35 o 
 -29   3   6      144.43       65.44     54.24 o 
 -27   3   6      450.22      499.70     51.20 o 
 -25   3   6     1293.49     1364.27     56.57 o 
 -23   3   6     1006.62     1022.04     54.64 o 
 -21   3   6       15.35      -23.91     30.15 o 
 -19   3   6     1882.78     2010.28     54.37 o 
 -17   3   6       47.85       80.45     27.12 o 
 -15   3   6    11603.87    12416.32    125.99 o 
 -13   3   6      325.50      321.23     26.60 o 
 -11   3   6     9624.34     9062.35     96.91 o 
  -9   3   6     1079.50      965.27     28.73 o 
  -7   3   6    10479.38    11419.41    104.01 o 
  -5   3   6     2294.70     2111.76     40.12 o 
  -3   3   6        8.39      -16.72     16.72 o 
  -1   3   6    15433.96    16288.75    141.96 o 
   1   3   6      138.88      151.30     19.39 o 
   3   3   6      839.97      764.64     25.09 o 
   5   3   6       10.22       -7.95     23.50 o 
   7   3   6     4000.51     4280.96     88.78 o 
   9   3   6     2529.31     2294.05     76.70 o 
  11   3   6     4152.50     4320.64    105.81 o 
  13   3   6      521.00      426.44     80.50 o 
  15   3   6       44.36       36.10     81.48 o 
  17   3   6      123.00       78.97     81.48 o 
  19   3   6     3441.03     3298.66    174.20 o 
  21   3   6     2425.44     2532.98    146.42 o 
  23   3   6      352.27      270.17    106.65 o 
  25   3   6      204.42      128.82    109.84 o 
  27   3   6      102.59     -124.74    124.74 o 
  29   3   6      148.05       42.58    130.19 o 
  31   3   6      193.66      108.09    142.35 o 
 -36   4   6      517.92      658.25     77.16 o 
 -34   4   6      713.46      667.97     75.05 o 
 -32   4   6        0.07       -1.99     60.02 o 
 -30   4   6      837.55      795.76     69.27 o 
 -28   4   6     1871.56     2132.57     85.82 o 
 -26   4   6     4227.32     4323.29    103.37 o 
 -24   4   6     1917.32     1925.80    107.12 o 
 -22   4   6      456.81      405.82     36.41 o 
 -20   4   6       60.04       69.36     29.53 o 
 -18   4   6       29.05       -5.70     26.73 o 
 -16   4   6    23807.80    24088.48    215.17 o 
 -14   4   6     9977.49     9871.32    106.01 o 
 -12   4   6      170.54      123.68     22.10 o 
 -10   4   6     2241.28     2427.29     45.69 o 
  -8   4   6    12280.28    11958.98    108.77 o 
  -6   4   6     9640.93     9998.70     94.28 o 
  -4   4   6    33191.06    33182.10    270.34 o 
  -2   4   6     6286.60     6663.27     69.41 o 
   0   4   6      564.69      439.86     23.43 o 
   2   4   6    11069.10    10140.42    104.49 o 
   4   4   6     7748.89     8010.28     99.91 o 
   6   4   6     5848.47     5974.71     81.69 o 
   8   4   6     2069.90     1612.84     66.14 o 
  10   4   6      476.08      509.42     60.02 o 
  12   4   6     3090.89     3230.51    115.15 o 
  14   4   6     3730.24     3567.34    158.81 o 
  16   4   6     5483.20     5659.21    191.51 o 
  18   4   6     2159.81     2080.94    200.21 o 
  20   4   6       79.66       -7.79    129.36 o 
  22   4   6      845.06      733.93    115.19 o 
  24   4   6     2345.36     2596.51    238.71 o 
  26   4   6     3454.58     3284.23    180.73 o 
  28   4   6     1298.22     1255.30    152.98 o 
  30   4   6      500.19      183.81    134.19 o 
 -37   5   6      139.26      269.54    107.09 o 
 -35   5   6      100.68      177.69     65.68 o 
 -33   5   6      195.61      261.23     63.54 o 
 -31   5   6     1373.57     1416.61     80.80 o 
 -29   5   6     3606.87     3975.71    146.27 o 
 -27   5   6      168.63      225.10     48.06 o 
 -25   5   6      822.57      883.70     56.43 o 
 -23   5   6      505.57      542.55     48.09 o 
 -21   5   6     4319.27     4386.03     95.37 o 
 -19   5   6      767.25      828.38     51.70 o 
 -17   5   6     3395.62     3447.50     64.28 o 
 -15   5   6      248.71      319.66     29.01 o 
 -13   5   6     3486.34     3162.76     52.89 o 
 -11   5   6    13569.21    13618.59    124.83 o 
  -9   5   6     7447.21     7062.21     76.14 o 
  -7   5   6     5842.32     6236.53     69.06 o 
  -5   5   6    11512.90    11456.38    109.66 o 
  -3   5   6     7389.33     6952.51     76.49 o 
  -1   5   6       33.13       32.56     19.96 o 
   1   5   6     3282.35     2967.91     53.26 o 
   3   5   6     3736.54     4153.84     68.26 o 
   5   5   6      501.06      406.92     30.64 o 
   7   5   6      728.41      744.85     41.04 o 
   9   5   6     2733.80     2632.12     85.93 o 
  11   5   6     7719.39     7961.33    138.30 o 
  13   5   6     1681.91     1426.37     66.72 o 
  15   5   6       43.93       11.15     76.74 o 
  17   5   6      329.58      380.64     90.78 o 
  19   5   6      651.40      627.38    275.67 o 
  21   5   6      382.96      387.34    106.12 o 
  23   5   6      511.22      387.79    110.06 o 
  25   5   6      499.07      264.38    117.07 o 
  27   5   6       75.23        2.07    221.77 o 
  29   5   6      652.29      564.78    138.93 o 
 -36   6   6      186.34      185.84     94.14 o 
 -34   6   6      114.50      230.69     73.00 o 
 -32   6   6      174.20      259.88     62.73 o 
 -30   6   6      405.98      509.24     64.37 o 
 -28   6   6       82.59        9.27     61.35 o 
 -26   6   6       64.98      135.92     46.44 o 
 -24   6   6       25.36       38.16     43.55 o 
 -22   6   6       32.72      -39.96     39.96 o 
 -20   6   6      669.77      603.09     50.33 o 
 -18   6   6      645.61      606.69     47.25 o 
 -16   6   6     3950.41     3752.70     79.78 o 
 -14   6   6     1885.80     1649.80     75.01 o 
 -12   6   6      626.71      586.58     33.56 o 
 -10   6   6        9.20        3.17     20.65 o 
  -8   6   6     3300.30     3386.79     50.72 o 
  -6   6   6     6030.94     6622.49     72.57 o 
  -4   6   6      748.20      866.75     27.66 o 
  -2   6   6     9711.35     9621.93     91.56 o 
   0   6   6      233.70      202.98     23.19 o 
   2   6   6       48.42       64.52     27.82 o 
   4   6   6     1348.74     1447.82     57.62 o 
   6   6   6     1802.99     1968.40     63.84 o 
   8   6   6      847.18      875.91     55.01 o 
  10   6   6      307.17      326.38     48.03 o 
  12   6   6       31.26       68.95     47.53 o 
  14   6   6      324.30      173.56     58.93 o 
  16   6   6       27.95        3.00     80.61 o 
  18   6   6      345.39      295.62     93.83 o 
  20   6   6      239.61      116.17    100.10 o 
  22   6   6       21.15       74.57    103.02 o 
  24   6   6       73.67       -1.42    107.86 o 
  26   6   6       47.15      -34.99    114.45 o 
  28   6   6       44.31     -119.25    119.25 o 
 -35   7   6      234.57      191.41     76.42 o 
 -33   7   6      567.99      745.03    105.36 o 
 -31   7   6      820.44      882.22     98.63 o 
 -29   7   6      127.77      172.11     57.00 o 
 -27   7   6     1146.52     1279.64     68.20 o 
 -25   7   6       41.79        8.51     45.34 o 
 -23   7   6     2117.99     2069.30    115.14 o 
 -21   7   6       37.03       48.89     40.75 o 
 -19   7   6     5505.88     5320.03    104.56 o 
 -17   7   6     1330.44     1378.93     58.00 o 
 -15   7   6     1803.90     1827.84     59.92 o 
 -13   7   6     1050.41     1089.86     46.19 o 
 -11   7   6      474.63      378.71     36.92 o 
  -9   7   6     9721.61    10116.81    126.24 o 
  -7   7   6       63.55       40.03     23.82 o 
  -5   7   6     2033.52     1930.80     41.12 o 
  -3   7   6     6966.61     7096.29     79.67 o 
  -1   7   6     8823.31     8770.07     99.78 o 
   1   7   6      454.57      446.53     33.80 o 
   3   7   6     2875.55     3079.92     65.41 o 
   5   7   6        0.55       13.79     29.54 o 
   7   7   6     2182.97     2045.83     68.06 o 
   9   7   6     7443.63     7654.06    135.52 o 
  11   7   6       37.24       13.21     46.68 o 
  13   7   6      127.76      142.38     51.81 o 
  15   7   6      170.14       82.15     58.58 o 
  17   7   6       80.00       79.03     84.37 o 
  19   7   6      332.82      365.98     97.65 o 
  21   7   6      740.85      977.06    201.75 o 
  23   7   6     1474.70     1398.67    135.80 o 
  25   7   6      243.35      208.16    117.07 o 
  27   7   6      390.19      381.07    127.06 o 
  29   7   6      465.78      265.52    137.67 o 
 -34   8   6      121.28      215.15     78.83 o 
 -32   8   6      279.84      398.18     76.47 o 
 -30   8   6      139.50      132.70    112.48 o 
 -28   8   6     2555.18     2090.26     87.62 o 
 -26   8   6     2778.02     2875.76    104.25 o 
 -24   8   6      143.69      136.18     60.74 o 
 -22   8   6      823.08      887.40     58.12 o 
 -20   8   6        4.08       33.48     51.79 o 
 -18   8   6       44.98      -31.63     40.72 o 
 -16   8   6      603.51      542.01     47.46 o 
 -14   8   6     6668.08     6807.64    106.73 o 
 -12   8   6     2587.97     2293.11     65.68 o 
 -10   8   6     1912.58     1797.52     62.86 o 
  -8   8   6     5104.65     5828.38     86.43 o 
  -6   8   6    33091.25    32825.77    348.98 o 
  -4   8   6    12857.23    13392.29    166.32 o 
  -2   8   6     1214.24     1302.80     42.45 o 
   0   8   6     2019.23     2030.53     51.53 o 
   2   8   6      166.83      154.46     32.28 o 
   4   8   6     5655.91     5565.21     87.04 o 
   6   8   6      382.75      379.34     44.19 o 
   8   8   6     5268.16     5564.99    116.55 o 
  10   8   6    10044.66     9363.98    156.39 o 
  12   8   6     3829.35     3874.62    107.47 o 
  14   8   6     1011.11     1244.26     72.47 o 
  16   8   6     2841.45     3056.07    122.02 o 
  18   8   6     1906.38     2364.36    137.98 o 
  20   8   6      105.45       93.32    126.28 o 
  22   8   6        2.41        0.24     98.65 o 
  24   8   6      251.44      297.41    254.11 o 
  26   8   6     1648.49     1700.39    152.27 o 
  28   8   6      545.33      431.59    189.43 o 
 -33   9   6      916.66     1159.80     97.71 o 
 -31   9   6     1300.20     1339.91     82.91 o 
 -29   9   6      717.36      908.82     71.66 o 
 -27   9   6        0.11       39.39     52.87 o 
 -25   9   6      507.81      347.83     58.01 o 
 -23   9   6     3268.65     3327.33     96.47 o 
 -21   9   6     3648.07     3369.97     93.99 o 
 -19   9   6     3128.48     3300.00     91.33 o 
 -17   9   6      100.60       20.71     41.73 o 
 -15   9   6     1268.35     1137.22     56.88 o 
 -13   9   6     5771.42     6138.03    110.45 o 
 -11   9   6     4797.57     4636.44     81.09 o 
  -9   9   6    15838.29    15652.01    165.09 o 
  -7   9   6     2321.72     2185.35     72.08 o 
  -5   9   6      201.79      198.89     39.91 o 
  -3   9   6     3787.67     3802.61     82.37 o 
  -1   9   6      824.16      725.66     38.52 o 
   1   9   6     2780.06     2720.22     73.29 o 
   3   9   6      776.44      769.19     41.73 o 
   5   9   6      254.32      224.57     35.58 o 
   7   9   6    12693.14    12252.49    163.31 o 
   9   9   6    10944.68    11333.47    177.06 o 
  11   9   6    11401.14    11173.08    177.62 o 
  13   9   6     8092.80     8138.55    151.33 o 
  15   9   6       99.24       49.54     61.23 o 
  17   9   6      155.05       27.16     64.57 o 
  19   9   6      123.52       57.77     92.44 o 
  21   9   6     1130.48     1158.14    169.41 o 
  23   9   6       67.78       -3.72    158.63 o 
  25   9   6       69.54      135.64    124.74 o 
  27   9   6       78.30     -135.53    135.53 o 
 -32  10   6      322.28      402.92     83.62 o 
 -30  10   6       41.94       17.66     74.24 o 
 -28  10   6      472.74      338.26    102.70 o 
 -26  10   6      332.20      408.02     61.52 o 
 -24  10   6      123.73      110.99     54.92 o 
 -22  10   6      126.01       81.46     47.02 o 
 -20  10   6      572.40      599.97     72.32 o 
 -18  10   6        1.61      -46.28     46.28 o 
 -16  10   6      342.58      363.89     59.40 o 
 -14  10   6        2.64       -6.12     41.16 o 
 -12  10   6      288.11      320.64     40.11 o 
 -10  10   6      330.78      252.59     48.67 o 
  -8  10   6      689.84      629.75     44.81 o 
  -6  10   6     4203.96     4187.46     92.02 o 
  -4  10   6     3609.12     3686.54     85.18 o 
  -2  10   6        9.74       -5.10     34.90 o 
   0  10   6      579.58      562.48     44.80 o 
   2  10   6     1889.03     1617.47     57.76 o 
   4  10   6       52.31       -5.06     36.61 o 
   6  10   6      435.25      510.53     51.53 o 
   8  10   6     1014.70     1090.56     55.10 o 
  10  10   6      151.00      124.43     50.65 o 
  12  10   6       96.12       27.39     71.13 o 
  14  10   6      853.94      720.19     63.98 o 
  16  10   6      427.70      498.16     72.85 o 
  18  10   6       72.40      -53.23     99.26 o 
  20  10   6        0.33      -85.82     85.82 o 
  22  10   6      438.23      322.80    107.27 o 
  24  10   6       49.22       28.30    107.80 o 
  26  10   6       38.72     -206.37    206.37 o 
 -31  11   6       28.18       -1.22     72.85 o 
 -29  11   6      106.91       25.11     78.25 o 
 -27  11   6        2.13       81.51     68.43 o 
 -25  11   6      803.05      687.10    101.81 o 
 -23  11   6     2157.61     2100.46     87.88 o 
 -21  11   6      442.48      520.31     55.20 o 
 -19  11   6       18.93        6.24     46.12 o 
 -17  11   6       54.04       37.18     43.22 o 
 -15  11   6      151.89       89.12     44.59 o 
 -13  11   6        6.73       36.42     44.72 o 
 -11  11   6      282.04      377.38     46.88 o 
  -9  11   6     7235.67     7423.12    125.24 o 
  -7  11   6     3420.77     3421.26     98.95 o 
  -5  11   6      622.88      480.96     46.61 o 
  -3  11   6     6117.91     5811.87    104.19 o 
  -1  11   6      222.41      176.96     41.96 o 
   1  11   6      479.41      527.26     46.12 o 
   3  11   6      556.26      487.47     45.39 o 
   5  11   6     2874.09     2852.86     92.69 o 
   7  11   6      174.16      165.85     46.94 o 
   9  11   6       80.81      120.01     55.03 o 
  11  11   6      162.54      243.98     61.19 o 
  13  11   6      504.36      437.08     59.91 o 
  15  11   6        0.36      -39.50     82.98 o 
  17  11   6      919.64      761.20    132.23 o 
  19  11   6      652.12      817.00    107.99 o 
  21  11   6      648.41      563.97    170.95 o 
  23  11   6     1062.41     1211.50    133.61 o 
  25  11   6       82.12     -166.33    166.33 o 
 -30  12   6       50.62      -13.15     68.67 o 
 -28  12   6      752.28      702.54     75.25 o 
 -26  12   6     1631.14     1630.43     87.25 o 
 -24  12   6      119.96      165.93     70.57 o 
 -22  12   6      203.47      311.52     60.46 o 
 -20  12   6      578.79      613.99     64.34 o 
 -18  12   6      935.23      899.64     70.28 o 
 -16  12   6     5657.00     6082.34    147.79 o 
 -14  12   6     4011.63     3973.26    101.71 o 
 -12  12   6     1635.34     1992.39     73.35 o 
 -10  12   6       32.86       20.87     40.66 o 
  -8  12   6       62.33        6.36     40.95 o 
  -6  12   6     3494.44     3422.02     89.60 o 
  -4  12   6     2023.32     2064.88     71.36 o 
  -2  12   6       64.38       60.28     40.30 o 
   0  12   6      400.57      340.35     52.52 o 
   2  12   6      959.23      923.83     52.97 o 
   4  12   6     7406.96     7361.70    181.71 o 
   6  12   6      890.12      950.32     60.60 o 
   8  12   6       42.88       14.53     46.42 o 
  10  12   6      466.68      381.70     64.56 o 
  12  12   6     1289.51     1351.66     82.64 o 
  14  12   6     5570.48     5462.12    155.81 o 
  16  12   6     2201.75     2458.19    142.96 o 
  18  12   6     1382.94     1455.52    116.14 o 
  20  12   6        1.04      -93.83     93.83 o 
  22  12   6       13.16     -154.01    154.01 o 
  24  12   6      363.90      163.25    181.73 o 
 -29  13   6       50.61      -71.93     80.91 o 
 -27  13   6      133.96      149.03    123.05 o 
 -25  13   6      303.74      279.70     76.34 o 
 -23  13   6      357.99      400.85     73.82 o 
 -21  13   6      372.93      347.69     73.40 o 
 -19  13   6      761.47      737.52     75.61 o 
 -17  13   6      412.52      393.66     61.09 o 
 -15  13   6     2127.26     2259.14     95.63 o 
 -13  13   6      515.32      554.33     55.23 o 
 -11  13   6     1262.16     1116.07     61.45 o 
  -9  13   6     2454.98     2591.74     98.39 o 
  -7  13   6      364.87      329.90     46.89 o 
  -5  13   6     1671.56     1677.78     66.13 o 
  -3  13   6      100.45       54.11     55.57 o 
  -1  13   6     3999.58     4079.29     95.85 o 
   1  13   6     3210.62     3448.94     91.12 o 
   3  13   6      999.45      922.58     56.84 o 
   5  13   6      804.22      811.82     59.90 o 
   7  13   6     1942.84     1838.04    100.03 o 
   9  13   6     2147.38     2160.31    101.18 o 
  11  13   6     1521.34     1571.39     89.16 o 
  13  13   6      990.94     1045.76    104.92 o 
  15  13   6      398.10      404.56    112.42 o 
  17  13   6      415.02      240.25    138.61 o 
  19  13   6      124.55     -126.28    126.28 o 
  21  13   6      950.34      776.19    166.33 o 
 -28  14   6       24.79      -39.43     81.93 o 
 -26  14   6       40.65       37.45     76.30 o 
 -24  14   6        1.13       13.75     72.59 o 
 -22  14   6       15.34      -18.56     70.25 o 
 -20  14   6       38.50      -29.40     65.74 o 
 -18  14   6      399.30      330.10     71.09 o 
 -16  14   6      482.59      475.09     72.04 o 
 -14  14   6     1037.37      948.61     71.95 o 
 -12  14   6      542.76      380.34     54.14 o 
 -10  14   6     1143.78     1122.14     76.60 o 
  -8  14   6      729.97      737.13     66.94 o 
  -6  14   6     1024.58      909.10     57.51 o 
  -4  14   6      304.65      206.69     54.51 o 
  -2  14   6      210.55      172.64     44.76 o 
   0  14   6      803.35      716.37     54.12 o 
   2  14   6     1481.46     1171.06     63.94 o 
   4  14   6      363.86      297.88     52.35 o 
   6  14   6       15.70       17.67     48.83 o 
   8  14   6      173.49      234.05     61.73 o 
  10  14   6      564.47      611.07     91.63 o 
  12  14   6      198.02        3.08    129.36 o 
  14  14   6       28.27      -21.56    126.28 o 
  16  14   6      168.71      144.77    147.85 o 
  18  14   6        1.86       98.56    141.69 o 
  20  14   6       21.93     -141.69    141.69 o 
 -25  15   6        5.55       86.93    102.20 o 
 -23  15   6      471.35      590.57     87.65 o 
 -21  15   6      247.77      329.97     77.79 o 
 -19  15   6      655.32      623.85     81.64 o 
 -17  15   6      559.76      372.61     76.44 o 
 -15  15   6      204.38      233.15     69.83 o 
 -13  15   6      162.19      163.39     65.62 o 
 -11  15   6       13.04       24.56     54.85 o 
  -9  15   6      193.87      336.85     52.52 o 
  -7  15   6        5.04       -8.53     45.36 o 
  -5  15   6      298.51      242.38     56.84 o 
  -3  15   6       66.57       22.15     43.86 o 
  -1  15   6      797.58      832.67     77.42 o 
   1  15   6     2201.48     2392.96     83.48 o 
   3  15   6      551.44      554.71     58.78 o 
   5  15   6       52.57      160.27     62.72 o 
   7  15   6      132.14       90.88     92.40 o 
   9  15   6      855.28      920.96    157.09 o 
  11  15   6      633.45      505.14    157.09 o 
  13  15   6       83.22       18.48    141.69 o 
  15  15   6      129.02       12.32    150.93 o 
  17  15   6      140.73       40.04    150.93 o 
  19  15   6      163.22     -147.85    154.01 o 
 -24  16   6      261.81      285.24     85.59 o 
 -22  16   6       67.70       -2.03     79.61 o 
 -20  16   6        0.72      -47.06     72.04 o 
 -18  16   6     1052.32     1157.64     95.36 o 
 -16  16   6      480.68      475.90     83.86 o 
 -14  16   6      823.41     1028.63    124.11 o 
 -12  16   6        2.26      -24.80     64.84 o 
 -10  16   6       83.56       39.48     62.52 o 
  -8  16   6      520.19      529.17     70.58 o 
  -6  16   6     1647.81     1573.43    162.74 o 
  -4  16   6     1327.45     1429.86     90.22 o 
  -2  16   6      145.11       85.42     62.69 o 
   0  16   6        6.24       -8.89     51.37 o 
   2  16   6      877.25      641.09     80.59 o 
   4  16   6     2855.90     3181.22    180.19 o 
   6  16   6     2078.41     1828.56    192.51 o 
   8  16   6      109.29     -104.72    141.69 o 
  10  16   6       74.54       27.72    147.85 o 
  12  16   6       18.57     -138.61    138.61 o 
  14  16   6      563.64      652.98    178.65 o 
  16  16   6     1095.60     1121.16    194.05 o 
  18  16   6      480.65      234.09    169.41 o 
 -21  17   6     1088.05     1069.90    135.29 o 
 -19  17   6      464.88      425.96     84.70 o 
 -17  17   6       65.98      219.78     77.58 o 
 -15  17   6      159.82      225.82     75.74 o 
 -13  17   6      445.76      380.23     76.00 o 
 -11  17   6      138.78      212.91     71.03 o 
  -9  17   6       66.97       61.12     66.64 o 
  -7  17   6      194.38      234.09     82.87 o 
  -5  17   6      729.64      801.16    101.39 o 
  -3  17   6      399.08      458.94    154.01 o 
  -1  17   6     1830.56     1844.58    301.85 o 
   1  17   6     2442.82     2433.27    328.03 o 
   3  17   6     1392.68     1496.94    184.81 o 
   5  17   6        5.14      -55.44    135.53 o 
   7  17   6      625.77      662.23    172.49 o 
   9  17   6     1808.02     1841.91    215.61 o 
  11  17   6      347.15      437.38    172.49 o 
  13  17   6      982.03     1087.28    197.13 o 
  15  17   6        4.29     -163.25    163.25 o 
 -18  18   6       88.15      172.51     81.18 o 
 -16  18   6       61.21      -73.60     73.60 o 
 -14  18   6      160.35      149.04     77.53 o 
 -12  18   6        1.33      -17.57     70.84 o 
 -10  18   6       18.24      -17.52     91.61 o 
  -8  18   6       66.92      123.20    147.85 o 
  -6  18   6       69.85        3.08    147.85 o 
  -4  18   6        1.66      212.53    147.85 o 
  -2  18   6      276.25      227.93    150.93 o 
   0  18   6      226.24      147.85    147.85 o 
   2  18   6        0.82     -141.69    141.69 o 
   4  18   6      161.62       12.32    154.01 o 
   6  18   6      299.35      147.85    160.17 o 
   8  18   6        9.34     -160.17    160.17 o 
  10  18   6      127.42      113.96    172.49 o 
  12  18   6       35.79       18.48    175.57 o 
 -15  19   6        0.82      -97.65     97.65 o 
 -13  19   6       28.69      -35.34    109.34 o 
 -11  19   6      477.51      544.31    114.67 o 
  -9  19   6       49.66      -33.88    154.01 o 
  -7  19   6       80.59      190.97    175.57 o 
  -5  19   6      456.97      452.78    169.41 o 
  -3  19   6      745.73      720.75    184.81 o 
  -1  19   6      820.63      883.99    194.05 o 
   1  19   6      204.00      117.04    144.77 o 
   3  19   6       10.11      -55.44    157.09 o 
   5  19   6        0.00     -147.85    166.33 o 
   7  19   6        2.70       24.64    175.57 o 
  -8  20   6      420.42      252.57    175.57 o 
  -6  20   6      423.70      406.58    181.73 o 
  -4  20   6      131.18      138.61    175.57 o 
  -2  20   6        2.80     -163.25    163.25 o 
   0  20   6      266.74      437.38    187.89 o 
   2  20   6      551.29      729.99    190.97 o 
 -37   1   7      475.88      534.89     91.07 o 
 -35   1   7       73.93       42.40     76.43 o 
 -33   1   7      770.49      738.27     73.88 o 
 -31   1   7        9.17      -52.71     52.71 o 
 -29   1   7        7.82       -9.40     51.93 o 
 -27   1   7      866.61      737.55     57.83 o 
 -25   1   7     1134.94     1177.61     68.17 o 
 -23   1   7     8672.96     8608.74    150.49 o 
 -21   1   7     6532.63     6585.35    114.73 o 
 -19   1   7     1306.40     1250.78     58.77 o 
 -17   1   7      209.47      208.94     33.90 o 
 -15   1   7     2602.26     2378.76     63.80 o 
 -13   1   7     6792.65     6499.29     95.11 o 
 -11   1   7      125.40       81.06     26.08 o 
  -9   1   7     2708.57     2281.25     56.37 o 
  -7   1   7        4.81       12.11     24.68 o 
  -5   1   7     2088.89     2413.82     46.44 o 
  -3   1   7     6742.65     6557.76     74.13 o 
  -1   1   7      490.81      408.19     25.99 o 
   1   1   7      513.16      487.62     24.01 o 
   3   1   7     9130.00     9216.14     87.12 o 
   5   1   7      342.79      272.87     37.25 o 
   7   1   7    18642.65    18195.96    241.77 o 
   9   1   7      111.11      102.69     54.46 o 
  11   1   7     5454.63     4869.96    220.23 o 
  13   1   7     4045.47     4500.79    173.14 o 
  15   1   7      510.56      438.39     91.40 o 
  17   1   7     4376.89     4947.67    194.92 o 
  19   1   7     1059.59     1161.60    194.05 o 
  21   1   7     1026.75     1107.05    127.29 o 
  23   1   7      112.76      -52.73    108.83 o 
  25   1   7        5.29      -97.02    115.43 o 
  27   1   7      286.96      272.48    136.11 o 
  29   1   7       76.71       97.32    137.00 o 
 -36   2   7      455.50      526.76     89.50 o 
 -34   2   7      159.06      119.58     75.19 o 
 -32   2   7      610.91      532.75     79.90 o 
 -30   2   7      797.93      868.94     82.90 o 
 -28   2   7     4472.96     4363.53    108.60 o 
 -26   2   7     2913.76     2592.94     88.79 o 
 -24   2   7      276.07      234.99     45.21 o 
 -22   2   7       99.13      150.78     36.83 o 
 -20   2   7    12639.19    12062.99    150.84 o 
 -18   2   7     1925.04     2029.33     58.74 o 
 -16   2   7       43.22       36.12     27.51 o 
 -14   2   7     1094.95     1083.61     47.10 o 
 -12   2   7      124.05       70.11     26.30 o 
 -10   2   7    15238.38    14501.21    148.16 o 
  -8   2   7      335.27      216.07     29.26 o 
  -6   2   7    20654.29    20855.86    192.52 o 
  -4   2   7     9184.88     9168.90     94.33 o 
  -2   2   7       19.60       28.80     20.46 o 
   0   2   7     8361.70     7408.27     75.96 o 
   2   2   7     3874.52     4231.24     54.77 o 
   4   2   7    15643.98    15998.17    188.19 o 
   6   2   7       28.41      -34.90     34.90 o 
   8   2   7      624.89      517.83     57.42 o 
  10   2   7     6223.91     5985.20    141.49 o 
  12   2   7      197.20      221.44     80.50 o 
  14   2   7    10438.72    10235.60    277.21 o 
  16   2   7     2126.73     2182.26    130.68 o 
  18   2   7     1181.98      991.28    146.31 o 
  20   2   7     1842.73     1783.39    139.39 o 
  22   2   7      262.84      316.81    105.48 o 
  24   2   7     1312.21     1393.49    170.95 o 
  26   2   7      381.81      265.75    125.22 o 
  28   2   7      200.62       27.36    206.37 o 
 -35   3   7       51.97       87.95     67.75 o 
 -33   3   7     1110.25     1224.33     85.52 o 
 -31   3   7      714.40      682.36     71.84 o 
 -29   3   7      571.54      584.46     65.80 o 
 -27   3   7        3.45       65.94     48.32 o 
 -25   3   7     1727.96     1558.31     67.24 o 
 -23   3   7      961.12     1086.62     48.37 o 
 -21   3   7     1685.37     1454.62     51.50 o 
 -19   3   7       15.74       44.08     31.72 o 
 -17   3   7      621.24      496.60     34.02 o 
 -15   3   7     9544.99     9203.64    105.69 o 
 -13   3   7     6870.14     6801.27     86.02 o 
 -11   3   7     1128.38      986.43     36.60 o 
  -9   3   7     2011.71     1818.37     50.29 o 
  -7   3   7     2341.46     2382.25     52.30 o 
  -5   3   7    16865.10    17373.84    165.27 o 
  -3   3   7     5626.17     5702.90     70.55 o 
  -1   3   7    12445.41    12313.97    117.13 o 
   1   3   7      447.73      521.56     25.42 o 
   3   3   7     1301.64     1082.98     39.99 o 
   5   3   7     1033.03      993.86     47.92 o 
   7   3   7     1392.86     1449.29     61.39 o 
   9   3   7     8854.22     8139.20    167.73 o 
  11   3   7     1109.95     1190.09    112.25 o 
  13   3   7        0.31        6.63     78.32 o 
  15   3   7      623.47      614.18     95.76 o 
  17   3   7     4390.43     5011.61    209.45 o 
  19   3   7     2956.07     3016.06    167.94 o 
  21   3   7      318.03      252.73    107.79 o 
  23   3   7       40.30      -47.66    105.21 o 
  25   3   7       34.96      -41.55    114.88 o 
  27   3   7     1357.41     1298.58    156.09 o 
  29   3   7     1989.95     1720.47    217.15 o 
 -36   4   7        0.31       81.24     76.47 o 
 -34   4   7      279.52      333.76     76.91 o 
 -32   4   7       22.93       14.17     61.18 o 
 -30   4   7      204.47      206.63     91.58 o 
 -28   4   7      403.73      317.95     60.68 o 
 -26   4   7       81.75      184.99     48.83 o 
 -24   4   7      222.15      129.63     47.77 o 
 -22   4   7       45.14       68.33     41.39 o 
 -20   4   7     2210.36     2010.67     92.96 o 
 -18   4   7      443.25      341.41     34.19 o 
 -16   4   7       25.06       -2.34     26.46 o 
 -14   4   7     9081.35     8377.09     99.06 o 
 -12   4   7     3381.80     3206.56     59.22 o 
 -10   4   7     2284.31     1990.21     57.28 o 
  -8   4   7      181.51      145.79     24.96 o 
  -6   4   7     1806.57     1727.74     46.62 o 
  -4   4   7     1325.99     1058.86     38.85 o 
  -2   4   7     4359.84     3941.92     59.37 o 
   0   4   7     2324.80     2355.72     48.06 o 
   2   4   7       30.56       65.08     29.64 o 
   4   4   7        0.31      -34.08     34.08 o 
   6   4   7     2268.89     2278.17     80.15 o 
   8   4   7      161.43      106.68     46.22 o 
  10   4   7     3720.96     3270.39    117.34 o 
  12   4   7     2536.90     2390.13    107.36 o 
  14   4   7     1274.24     1217.60    218.69 o 
  16   4   7      134.01      212.61     85.84 o 
  18   4   7      361.21      241.20    237.17 o 
  20   4   7      384.85      398.72    106.45 o 
  22   4   7      183.79      167.03    109.84 o 
  24   4   7      189.78      208.64    116.14 o 
  26   4   7     1427.83     1330.14    186.35 o 
  28   4   7       15.04     -123.51    226.39 o 
 -35   5   7      168.58      126.04     74.76 o 
 -33   5   7      212.30      244.31     67.89 o 
 -31   5   7      185.76      131.72     62.40 o 
 -29   5   7      417.24      423.87     64.09 o 
 -27   5   7      921.59      772.16     67.10 o 
 -25   5   7     1556.96     1510.31     75.57 o 
 -23   5   7      302.66      263.81     46.78 o 
 -21   5   7     2296.34     2095.48     74.29 o 
 -19   5   7      244.84      167.10     43.26 o 
 -17   5   7       15.90      -37.91     37.91 o 
 -15   5   7     1596.38     1594.38     56.48 o 
 -13   5   7     2194.23     2189.69     53.14 o 
 -11   5   7      318.80      270.18     27.74 o 
  -9   5   7      722.34      678.55     31.62 o 
  -7   5   7       76.66       32.80     26.02 o 
  -5   5   7      229.46      223.64     28.10 o 
  -3   5   7     5032.04     4618.55     64.23 o 
  -1   5   7     1038.16     1058.23     35.59 o 
   1   5   7     3323.99     3293.81     67.69 o 
   3   5   7     1089.66     1173.96     52.34 o 
   5   5   7     1416.64     1481.28     62.11 o 
   7   5   7     1090.01      982.06     57.86 o 
   9   5   7      345.41      283.12     50.87 o 
  11   5   7     1428.38     1360.88     67.84 o 
  13   5   7       48.61       13.32     61.68 o 
  15   5   7       60.28      -79.29     79.29 o 
  17   5   7     1377.25     1517.08    122.69 o 
  19   5   7      514.38      507.40    102.61 o 
  21   5   7      540.19      484.39    110.82 o 
  23   5   7      204.75        8.70    110.50 o 
  25   5   7      314.71      335.25    125.11 o 
  27   5   7      611.74      673.80    142.96 o 
 -34   6   7        0.75       18.49     88.47 o 
 -32   6   7     1292.41     1514.19     86.39 o 
 -30   6   7     2113.95     2285.17    181.83 o 
 -28   6   7     3058.06     3210.52    111.26 o 
 -26   6   7      770.79      858.93     67.98 o 
 -24   6   7       34.31       43.27     46.80 o 
 -22   6   7     2564.33     2497.72     85.38 o 
 -20   6   7      577.43      701.13     57.18 o 
 -18   6   7     1023.03     1030.82     56.26 o 
 -16   6   7      643.92      686.40     50.24 o 
 -14   6   7       37.23       27.51     35.34 o 
 -12   6   7     2613.73     2610.03     68.73 o 
 -10   6   7     2713.51     2756.83     59.86 o 
  -8   6   7    19884.91    19593.41    176.89 o 
  -6   6   7     7967.83     8324.99     97.92 o 
  -4   6   7     2881.97     2869.14     55.52 o 
  -2   6   7     2301.73     2400.69     53.95 o 
   0   6   7     5205.32     5022.68     81.64 o 
   2   6   7     9470.96     9388.81    123.05 o 
   4   6   7     2624.83     2818.67     73.58 o 
   6   6   7     7549.22     7266.40    131.37 o 
   8   6   7     6244.05     6718.35    132.31 o 
  10   6   7     6989.84     7549.05    139.21 o 
  12   6   7     9425.45     9071.44    160.94 o 
  14   6   7     2251.19     2432.90    110.37 o 
  16   6   7     1703.16     1516.66    117.97 o 
  18   6   7       21.18        5.40    109.34 o 
  20   6   7       47.95      153.60    109.34 o 
  22   6   7     1678.16     1947.49    150.93 o 
  24   6   7      162.39      219.22    118.84 o 
  26   6   7      939.47      832.58    143.30 o 
 -35   7   7      253.25      277.22     87.12 o 
 -33   7   7      285.97      234.38     66.74 o 
 -31   7   7       82.28      160.20     84.47 o 
 -29   7   7      316.83      454.36     92.93 o 
 -27   7   7      526.63      557.30     64.63 o 
 -25   7   7     2292.32     2044.57     85.12 o 
 -23   7   7     1756.30     1896.51     73.97 o 
 -21   7   7       31.68       68.10     44.62 o 
 -19   7   7       31.06       22.29     42.38 o 
 -17   7   7      685.18      744.28     51.88 o 
 -15   7   7     3662.41     3538.67     85.69 o 
 -13   7   7     5514.75     5464.68    101.87 o 
 -11   7   7     3264.74     3130.88     74.45 o 
  -9   7   7     2221.98     2115.57     66.12 o 
  -7   7   7      248.54      211.44     37.84 o 
  -5   7   7    10330.45    10149.80    123.64 o 
  -3   7   7     3466.00     3544.05     64.00 o 
  -1   7   7    14949.18    14659.94    164.23 o 
   1   7   7      959.27     1058.00     43.89 o 
   3   7   7      316.25      327.53     39.57 o 
   5   7   7     5838.12     5756.10    116.91 o 
   7   7   7      974.21     1196.86     64.60 o 
   9   7   7     8096.68     8546.96    148.36 o 
  11   7   7      214.65      213.12     51.52 o 
  13   7   7       46.71       55.66     52.69 o 
  15   7   7      300.32      366.35     91.02 o 
  17   7   7      220.48      302.60     95.48 o 
  19   7   7     1701.88     1970.72    138.93 o 
  21   7   7       34.99      -40.37    102.07 o 
  23   7   7     1031.05     1074.36    136.75 o 
  25   7   7      263.04       59.04    120.12 o 
  27   7   7      206.55       52.57    129.81 o 
 -34   8   7       85.99      159.32    136.49 o 
 -32   8   7        1.01       19.53     63.40 o 
 -30   8   7        0.99      144.33     60.74 o 
 -28   8   7       17.03       76.28     56.78 o 
 -26   8   7      238.91      163.85     57.23 o 
 -24   8   7       40.61       29.59     50.75 o 
 -22   8   7      442.65      390.25     52.16 o 
 -20   8   7      222.22       77.51     45.88 o 
 -18   8   7      144.77      125.63     44.12 o 
 -16   8   7      551.14      571.38     50.83 o 
 -14   8   7        2.91       19.46     41.01 o 
 -12   8   7      148.93      158.09     42.17 o 
 -10   8   7     1225.39     1175.35     55.58 o 
  -8   8   7       66.02        8.56     34.56 o 
  -6   8   7       23.63       54.69     42.08 o 
  -4   8   7     4414.75     4486.13     89.51 o 
  -2   8   7     2311.31     2370.70     75.04 o 
   0   8   7       13.48       17.10     32.79 o 
   2   8   7      234.88      309.75     37.30 o 
   4   8   7      187.70      285.23     42.33 o 
   6   8   7      220.79      155.82     48.56 o 
   8   8   7      882.28     1000.05     62.66 o 
  10   8   7      234.55       97.30     50.11 o 
  12   8   7     1331.10     1189.11     70.59 o 
  14   8   7      170.29      182.51     56.96 o 
  16   8   7      800.39      639.86     98.65 o 
  18   8   7        6.01      118.28     93.83 o 
  20   8   7       25.12       91.94     99.17 o 
  22   8   7       87.04       80.97    108.04 o 
  24   8   7      101.85       36.39    317.25 o 
  26   8   7        3.77     -158.61    195.59 o 
 -33   9   7      187.16      240.80    123.15 o 
 -31   9   7      144.84      229.58     97.81 o 
 -29   9   7      109.49       64.23     81.36 o 
 -27   9   7      403.95      324.84     73.32 o 
 -25   9   7     1037.62     1067.44     92.52 o 
 -23   9   7       17.05       10.02     71.58 o 
 -21   9   7      335.74      310.09     52.50 o 
 -19   9   7       89.04      124.20     46.90 o 
 -17   9   7       12.81       14.99     43.38 o 
 -15   9   7      372.21      364.35     47.76 o 
 -13   9   7      843.30      944.44     55.58 o 
 -11   9   7     4125.55     4167.17     92.44 o 
  -9   9   7       65.99       50.23     43.83 o 
  -7   9   7      786.70      780.50     48.87 o 
  -5   9   7     8639.52     8507.99    128.10 o 
  -3   9   7     2636.77     2995.50     75.99 o 
  -1   9   7     4352.13     4640.80     95.74 o 
   1   9   7       57.65       24.72     36.99 o 
   3   9   7      284.89      297.27     46.52 o 
   5   9   7     4390.35     4462.07    110.29 o 
   7   9   7       11.92       10.21     46.94 o 
   9   9   7      833.14      877.02     64.18 o 
  11   9   7       29.98        0.77     52.69 o 
  13   9   7      250.63      209.45     57.60 o 
  15   9   7       16.30        4.61     56.99 o 
  17   9   7      351.65      208.49     93.23 o 
  19   9   7     1180.45     1231.98    126.28 o 
  21   9   7      277.20      107.52    132.45 o 
  23   9   7      168.32      114.75    114.45 o 
  25   9   7      166.17      128.57    190.97 o 
 -32  10   7      242.87      387.96     71.49 o 
 -30  10   7     1032.50     1200.72     83.63 o 
 -28  10   7      291.00      294.39    106.32 o 
 -26  10   7      490.33      423.30     65.53 o 
 -24  10   7      154.36      336.03     61.41 o 
 -22  10   7     2296.80     2477.70     97.47 o 
 -20  10   7      857.37      809.59     59.26 o 
 -18  10   7     4742.80     4617.58    107.55 o 
 -16  10   7     1845.73     2048.22     74.56 o 
 -14  10   7      143.96      165.89     45.43 o 
 -12  10   7     1887.10     1799.10     67.11 o 
 -10  10   7      148.52      195.60     42.97 o 
  -8  10   7    12205.74    11965.29    164.49 o 
  -6  10   7     2055.32     2267.33     74.29 o 
  -4  10   7        6.29       21.22     36.60 o 
  -2  10   7       45.81       55.09     39.45 o 
   0  10   7     2381.03     2369.57     83.57 o 
   2  10   7     4956.29     5072.13    114.20 o 
   4  10   7      711.53      745.11     57.79 o 
   6  10   7     3428.40     3600.04    119.04 o 
   8  10   7      415.50      352.50     63.82 o 
  10  10   7     2516.52     2466.74     93.83 o 
  12  10   7     6560.73     7023.12    147.32 o 
  14  10   7      378.64      368.11     62.16 o 
  16  10   7     3563.71     3408.13    218.88 o 
  18  10   7      114.06       84.41    214.07 o 
  20  10   7       94.92       27.48    217.15 o 
  22  10   7     2027.66     1683.90    145.55 o 
  24  10   7      683.38      553.53    340.35 o 
 -31  11   7        1.84       61.37     73.29 o 
 -29  11   7        7.69       32.98    116.48 o 
 -27  11   7       86.17       81.66     60.12 o 
 -25  11   7      299.71      425.15     64.20 o 
 -23  11   7      672.87      790.71     75.58 o 
 -21  11   7      555.32      679.47     65.24 o 
 -19  11   7        0.19      -12.86     47.16 o 
 -17  11   7      672.50      665.58     57.64 o 
 -15  11   7     1072.84      995.75     58.63 o 
 -13  11   7     7454.90     7044.33    139.79 o 
 -11  11   7     2518.64     2856.57    125.80 o 
  -9  11   7       81.58       82.35     41.58 o 
  -7  11   7     3257.90     3392.77     98.72 o 
  -5  11   7      323.31      271.26     42.61 o 
  -3  11   7     2840.23     2871.50     85.10 o 
  -1  11   7      424.92      538.08     56.58 o 
   1  11   7      170.35      117.71     48.73 o 
   3  11   7      297.39      267.39     52.74 o 
   5  11   7      684.23      637.23     67.14 o 
   7  11   7       27.61       46.02     56.61 o 
   9  11   7      539.99      563.04     93.07 o 
  11  11   7     3036.49     3137.69    125.56 o 
  13  11   7       74.36      121.44     67.26 o 
  15  11   7      922.76      747.42     89.55 o 
  17  11   7     2827.70     2857.50    158.79 o 
  19  11   7     2451.35     2209.44    391.17 o 
  21  11   7      579.45      530.81    231.01 o 
  23  11   7        2.65      -57.64    207.91 o 
 -30  12   7      111.63      139.38     69.13 o 
 -28  12   7        0.75      -27.65     65.37 o 
 -26  12   7       47.25      -33.15     60.29 o 
 -24  12   7       95.85      -19.04     83.42 o 
 -22  12   7      131.14      186.81     59.28 o 
 -20  12   7      197.82      143.59     56.77 o 
 -18  12   7      212.76      207.98     64.67 o 
 -16  12   7        1.28       59.58     54.38 o 
 -14  12   7      973.43     1069.82     72.14 o 
 -12  12   7        2.34       82.22     46.26 o 
 -10  12   7     6531.39     6165.19    145.50 o 
  -8  12   7      887.46      764.23     58.49 o 
  -6  12   7      557.19      473.29     48.76 o 
  -4  12   7     1751.40     1680.12    153.82 o 
  -2  12   7      526.54      431.18     49.24 o 
   0  12   7        1.93       -4.11     41.37 o 
   2  12   7     1199.30     1292.35     68.85 o 
   4  12   7      110.93      169.31     50.94 o 
   6  12   7      170.50      168.66     60.95 o 
   8  12   7       35.31       15.63     71.93 o 
  10  12   7      540.19      459.32     72.51 o 
  12  12   7      247.83      249.91     69.27 o 
  14  12   7     1570.40     1664.52     98.20 o 
  16  12   7      306.24      488.71    160.17 o 
  18  12   7       14.87      150.93    123.20 o 
  20  12   7      415.82      532.86    144.77 o 
 -27  13   7      199.49      260.63    106.25 o 
 -25  13   7      188.32      144.55     83.20 o 
 -23  13   7        4.27      114.46     83.37 o 
 -21  13   7       11.37       68.82     84.69 o 
 -19  13   7      156.08       78.58     67.15 o 
 -17  13   7      858.73      823.57     82.64 o 
 -15  13   7     1333.08     1305.04     86.87 o 
 -13  13   7      671.09      762.08     74.93 o 
 -11  13   7      663.82      863.30     84.92 o 
  -9  13   7      164.79       71.18     46.47 o 
  -7  13   7        1.38      -47.14     47.14 o 
  -5  13   7      584.27      630.99     62.37 o 
  -3  13   7      376.69      412.54     51.03 o 
  -1  13   7      335.49      400.99     49.05 o 
   1  13   7      471.12      424.98     55.65 o 
   3  13   7       23.76       -4.64     50.69 o 
   5  13   7     1727.34     1904.52     95.88 o 
   7  13   7     2052.95     2097.40     99.46 o 
   9  13   7     1168.16     1293.72     87.34 o 
  11  13   7        1.28      -62.40     62.40 o 
  13  13   7       23.60       15.42     66.56 o 
  15  13   7     1566.89     1456.61    117.54 o 
  17  13   7      534.15      381.93    150.93 o 
 -26  14   7      406.68      450.39     87.68 o 
 -24  14   7        6.62      -41.11     72.59 o 
 -22  14   7      303.83      370.50     74.77 o 
 -20  14   7     1737.68     1800.83    141.09 o 
 -18  14   7      106.63      165.89     70.24 o 
 -16  14   7      209.66      220.83     70.83 o 
 -14  14   7        5.06        4.19     62.83 o 
 -12  14   7      582.38      425.78     70.84 o 
 -10  14   7      438.95      461.38     62.07 o 
  -8  14   7      699.47      767.15     58.66 o 
  -6  14   7     1897.87     1923.38    106.70 o 
  -4  14   7      847.53      722.22     56.85 o 
  -2  14   7       68.92      -44.52     44.52 o 
   0  14   7      446.11      559.24     55.20 o 
   2  14   7     2234.37     2673.29    101.15 o 
   4  14   7     2371.07     3042.12    106.11 o 
   6  14   7      517.19      567.32     71.73 o 
   8  14   7      554.18      600.39     74.98 o 
  10  14   7      624.83      873.39     82.45 o 
  12  14   7      193.35      134.71     71.70 o 
  14  14   7      525.68      502.06    160.17 o 
  16  14   7        8.55     -141.69    141.69 o 
  18  14   7       33.01       27.72    157.09 o 
 -25  15   7      204.16      140.33    110.76 o 
 -23  15   7      739.20      598.64    137.47 o 
 -21  15   7      624.23      549.72     86.46 o 
 -19  15   7       51.54       65.15     71.63 o 
 -17  15   7      342.78      319.72    118.19 o 
 -15  15   7      565.57      486.72     77.43 o 
 -13  15   7     1472.16     1501.10    210.79 o 
 -11  15   7     1225.57     1192.60     87.61 o 
  -9  15   7       21.38       33.59     60.15 o 
  -7  15   7      998.21     1086.06    157.25 o 
  -5  15   7      100.83      -66.55     71.59 o 
  -3  15   7     3785.20     4178.68    226.28 o 
  -1  15   7      920.40      973.63     63.47 o 
   1  15   7      952.30     1029.63     71.63 o 
   3  15   7      241.27      278.86     62.24 o 
   5  15   7      477.07      412.25     70.76 o 
   7  15   7     1722.45     1657.40    123.52 o 
   9  15   7      105.20      184.11     93.86 o 
  11  15   7     1889.99     2368.61    218.69 o 
  13  15   7       58.95     -135.53    157.09 o 
  15  15   7      271.99      372.69    169.41 o 
  17  15   7      502.47      514.38    175.57 o 
 -22  16   7       87.85       96.16    113.41 o 
 -20  16   7        1.00      114.27     77.58 o 
 -18  16   7       67.92       -0.35     93.57 o 
 -16  16   7       76.45      152.13     73.77 o 
 -14  16   7      116.88       88.30     71.00 o 
 -12  16   7       15.57      -15.83     66.38 o 
 -10  16   7        1.37       52.20     65.70 o 
  -8  16   7      474.93      338.72     89.43 o 
  -6  16   7      127.62      203.40     83.56 o 
  -4  16   7       10.69       65.59     57.43 o 
  -2  16   7      481.09      580.66     94.69 o 
   0  16   7      205.80      211.09     96.90 o 
   2  16   7      530.74      646.20    133.99 o 
   4  16   7       91.75     -144.77    144.77 o 
   6  16   7        3.09     -101.64    150.93 o 
   8  16   7       40.51     -154.01    154.01 o 
  10  16   7       78.97     -113.96    163.25 o 
  12  16   7       39.90       21.56    160.17 o 
  14  16   7       14.10      -40.04    163.25 o 
 -19  17   7       93.95      196.76     82.91 o 
 -17  17   7        3.21      -27.54     75.31 o 
 -15  17   7       39.56       52.76     76.53 o 
 -13  17   7       36.83       85.10     73.60 o 
 -11  17   7        4.27      -13.48     69.21 o 
  -9  17   7      284.24      277.10     93.23 o 
  -7  17   7      472.05      453.75     96.10 o 
  -5  17   7       37.95      124.29     67.85 o 
  -3  17   7      870.83     1041.77    112.44 o 
  -1  17   7      605.89      616.02    166.33 o 
   1  17   7       57.22        3.08    147.85 o 
   3  17   7      129.77      255.65    166.33 o 
   5  17   7      132.87       89.32    166.33 o 
   7  17   7      333.87      440.46    181.73 o 
   9  17   7       10.10     -157.09    157.09 o 
  11  17   7       44.11      -18.48    166.33 o 
 -16  18   7      282.52      186.70     82.60 o 
 -14  18   7       55.98      -56.95     75.13 o 
 -12  18   7       36.22        8.32     76.05 o 
 -10  18   7      863.28      795.33    111.69 o 
  -8  18   7      926.47      962.43    155.55 o 
  -6  18   7     1494.73     1992.84    221.77 o 
  -4  18   7      486.74      486.66    175.57 o 
  -2  18   7       35.66       18.48    154.01 o 
   0  18   7      220.56       36.96    166.33 o 
   2  18   7      449.05      514.38    184.81 o 
   4  18   7     1417.21     1441.49    215.61 o 
   6  18   7        4.32     -163.25    169.41 o 
   8  18   7      245.94      221.77    181.73 o 
  -9  19   7       40.04     -166.33    166.33 o 
  -7  19   7       52.54       21.56    157.09 o 
  -5  19   7      645.04      542.10    184.81 o 
  -3  19   7     1156.90      834.71    190.97 o 
  -1  19   7      391.55      375.77    175.57 o 
   1  19   7        6.58        0.00    169.41 o 
   3  19   7       18.49       18.48    178.65 o 
 -36   0   8      462.89      412.74    150.93 o 
 -34   0   8       15.65      -52.36     89.30 o 
 -32   0   8      466.00      370.94     94.57 o 
 -30   0   8     3351.15     3424.74    309.55 o 
 -28   0   8     1706.98     1414.22    109.84 o 
 -26   0   8        0.48      -61.81     61.81 o 
 -24   0   8     1137.14     1020.28     88.19 o 
 -22   0   8     9423.48     9456.79    227.59 o 
 -20   0   8     2321.13     2436.28    119.55 o 
 -18   0   8      974.44     1137.27    118.50 o 
 -16   0   8      385.49      314.15     50.90 o 
 -14   0   8    11904.92    11775.92    243.06 o 
 -12   0   8    11414.03    10833.19    193.02 o 
 -10   0   8     1804.95     1824.10     79.21 o 
  -8   0   8    13202.51    11974.86    168.91 o 
  -6   0   8     1642.85     1568.64     59.22 o 
  -4   0   8     9224.45     9331.73    140.06 o 
  -2   0   8      950.99      783.30     46.01 o 
   0   0   8     3094.26     3361.35     80.54 o 
   2   0   8      403.07      290.34     38.67 o 
   4   0   8      415.90      287.29     71.77 o 
   6   0   8     8186.62     7832.52    201.45 o 
   8   0   8       92.08       48.87     64.90 o 
  10   0   8     3416.63     3135.56    215.61 o 
  12   0   8     4640.45     5408.69    264.89 o 
  14   0   8      572.68      415.82    132.45 o 
  16   0   8     1307.19     1484.62    169.41 o 
  18   0   8     3881.54     4416.89    289.53 o 
  20   0   8     1614.39     1503.10    194.05 o 
  22   0   8     3024.80     2815.23    243.33 o 
  24   0   8      281.99      157.09    175.57 o 
  26   0   8      106.53      107.80    187.89 o 
 -35   1   8      184.19       56.48    107.20 o 
 -33   1   8        0.55       36.74     72.13 o 
 -31   1   8      112.88       10.01     63.16 o 
 -29   1   8       17.48      -37.45     52.23 o 
 -27   1   8     1677.13     1769.98     81.12 o 
 -25   1   8     1392.28     1314.67     63.87 o 
 -23   1   8      710.41      675.66     56.46 o 
 -21   1   8      135.34       90.32     44.69 o 
 -19   1   8     1236.03     1264.53     55.58 o 
 -17   1   8     5544.63     5251.46     91.46 o 
 -15   1   8      791.44      779.46     40.09 o 
 -13   1   8     5955.95     6024.75     88.02 o 
 -11   1   8     3207.73     3072.39     68.93 o 
  -9   1   8     3928.25     3566.75     76.52 o 
  -7   1   8     3864.58     3480.63     59.51 o 
  -5   1   8     4038.06     4090.09     62.86 o 
  -3   1   8     6090.28     5583.68     72.84 o 
  -1   1   8      795.55      870.15     31.06 o 
   1   1   8      578.52      566.43     33.47 o 
   3   1   8       40.61       78.70     32.75 o 
   5   1   8     8455.02     8473.11    145.90 o 
   7   1   8     1314.63     1242.40     71.45 o 
   9   1   8       20.58       32.71     59.74 o 
  11   1   8      294.11      445.58     87.04 o 
  13   1   8     1162.53     1468.98    114.33 o 
  15   1   8     3312.19     3726.81    181.85 o 
  17   1   8     1828.97     1890.92    133.83 o 
  19   1   8      363.24      296.57    106.65 o 
  21   1   8        4.78       70.84    123.20 o 
  23   1   8       91.48       21.78    163.25 o 
  25   1   8      511.55      586.19    140.47 o 
  27   1   8      760.55      537.58    153.54 o 
 -34   2   8       57.49      112.06     68.81 o 
 -32   2   8       16.80       17.38     73.80 o 
 -30   2   8      151.91      254.37     73.99 o 
 -28   2   8      237.80      312.09     69.31 o 
 -26   2   8        3.56      -41.40     49.44 o 
 -24   2   8      438.09      452.34     45.20 o 
 -22   2   8      310.17      322.26     45.92 o 
 -20   2   8     1109.19      953.02     51.27 o 
 -18   2   8     1261.65      956.46     44.18 o 
 -16   2   8       77.02       35.77     29.03 o 
 -14   2   8     5307.44     4943.19     77.20 o 
 -12   2   8      137.62       97.66     30.62 o 
 -10   2   8       53.18      -29.95     29.95 o 
  -8   2   8        6.32       26.29     27.66 o 
  -6   2   8        7.84      -10.90     25.10 o 
  -4   2   8        0.89       -9.49     23.39 o 
  -2   2   8      242.05      232.93     25.83 o 
   0   2   8       55.75       23.93     23.47 o 
   2   2   8        6.79       14.69     31.27 o 
   4   2   8     1134.11     1128.13     52.08 o 
   6   2   8     1519.68     1507.43     66.52 o 
   8   2   8      371.10      325.78     60.98 o 
  10   2   8       48.97       25.72     57.25 o 
  12   2   8      524.17      595.89     90.37 o 
  14   2   8      339.86      254.38    144.77 o 
  16   2   8      186.44       62.22    104.72 o 
  18   2   8        1.01      -68.85    100.10 o 
  20   2   8      413.95      429.13    114.33 o 
  22   2   8        0.44      -34.03    109.84 o 
  24   2   8      326.53       98.43    125.22 o 
  26   2   8      235.19       50.29    136.11 o 
 -35   3   8       15.79       18.32     71.17 o 
 -33   3   8      140.93      165.95     69.17 o 
 -31   3   8       52.43       35.67    103.59 o 
 -29   3   8     1506.18     1575.18     86.10 o 
 -27   3   8      689.01      713.23     68.71 o 
 -25   3   8      884.99      881.73     61.51 o 
 -23   3   8     2673.92     2692.04    113.66 o 
 -21   3   8     1371.03     1129.89     52.60 o 
 -19   3   8     3343.03     3174.42     71.68 o 
 -17   3   8     5157.42     4891.36     83.90 o 
 -15   3   8      356.19      304.52     34.43 o 
 -13   3   8       20.76       -1.99     30.51 o 
 -11   3   8       36.79        9.24     29.99 o 
  -9   3   8     1525.05     1412.40     43.67 o 
  -7   3   8     6916.20     6997.06     90.49 o 
  -5   3   8     4357.24     4203.16     65.05 o 
  -3   3   8     4663.85     4785.19     68.19 o 
  -1   3   8     1220.19     1329.66     36.57 o 
   1   3   8      118.24       84.19     37.25 o 
   3   3   8      983.20      994.39     48.41 o 
   5   3   8     4147.30     3908.17     90.22 o 
   7   3   8      598.29      658.00     67.58 o 
   9   3   8        2.68       30.23     57.86 o 
  11   3   8      127.66      156.11     81.54 o 
  13   3   8      878.71      703.88     95.76 o 
  15   3   8     1794.61     2059.28    154.01 o 
  17   3   8     1262.31     1025.15    114.88 o 
  19   3   8      950.28     1141.60    123.92 o 
  21   3   8       75.43      -83.53    108.83 o 
  23   3   8       24.22      -76.25    115.37 o 
  25   3   8      131.48       93.94    138.61 o 
 -34   4   8       56.13      110.82     79.13 o 
 -32   4   8      508.71      406.38     71.66 o 
 -30   4   8     1667.91     1664.04     88.92 o 
 -28   4   8      338.46      434.71     60.75 o 
 -26   4   8        3.82      -26.52     49.96 o 
 -24   4   8       46.79       50.88     47.14 o 
 -22   4   8     1693.60     1709.14     68.93 o 
 -20   4   8     1173.09     1142.68     59.17 o 
 -18   4   8      110.11      138.54     41.38 o 
 -16   4   8      182.07      247.16     36.65 o 
 -14   4   8     2573.80     2357.55     67.33 o 
 -12   4   8     3968.41     4058.63     74.29 o 
 -10   4   8     8411.31     8175.62    101.49 o 
  -8   4   8     1388.61     1424.03     44.31 o 
  -6   4   8        8.85      -26.76     26.76 o 
  -4   4   8     1695.04     1421.97     40.61 o 
  -2   4   8    13371.35    13441.97    130.69 o 
   0   4   8    15326.43    15096.02    167.26 o 
   2   4   8    14965.53    14854.59    184.57 o 
   4   4   8     1960.17     1600.95     81.24 o 
   6   4   8      615.13      611.79     63.57 o 
   8   4   8     3165.52     3187.05    115.95 o 
  10   4   8     3675.44     3954.96    132.16 o 
  12   4   8     3072.86     2909.40    126.74 o 
  14   4   8     1650.59     1866.25    126.10 o 
  16   4   8      367.46      493.11    143.23 o 
  18   4   8     1322.96     1495.64    128.44 o 
  20   4   8     1783.72     1981.86    217.15 o 
  22   4   8      127.93      107.69    115.37 o 
  24   4   8      908.81     1022.62    146.31 o 
  26   4   8        2.07        6.78    130.19 o 
 -33   5   8       15.18       -5.30     67.98 o 
 -31   5   8      328.99      296.04     70.01 o 
 -29   5   8      199.16      248.69     62.09 o 
 -27   5   8     1197.72     1191.48     77.38 o 
 -25   5   8     4544.83     4518.36    173.83 o 
 -23   5   8       38.45       41.81     50.07 o 
 -21   5   8       27.06       21.09     43.05 o 
 -19   5   8      150.20       95.42     42.33 o 
 -17   5   8      330.13      417.28     47.45 o 
 -15   5   8     1509.40     1349.68     58.81 o 
 -13   5   8      467.92      398.37     42.91 o 
 -11   5   8      150.78      123.27     34.76 o 
  -9   5   8     3390.18     3229.35     63.52 o 
  -7   5   8     3500.89     3443.34     65.00 o 
  -5   5   8     2801.10     2465.47     64.19 o 
  -3   5   8    11130.23    11836.12    120.09 o 
  -1   5   8     1596.72     1399.88     48.47 o 
   1   5   8        5.42      -22.63     37.04 o 
   3   5   8     5123.08     5284.03     98.98 o 
   5   5   8     5271.11     5802.44    162.27 o 
   7   5   8     1609.79     1329.30     67.09 o 
   9   5   8      512.92      573.49     65.48 o 
  11   5   8      605.33      693.60    103.95 o 
  13   5   8      140.85      118.51     69.72 o 
  15   5   8      144.15      237.20     94.27 o 
  17   5   8      432.02      514.02    112.42 o 
  19   5   8       40.02       50.84    102.61 o 
  21   5   8      100.28      172.79    112.02 o 
  23   5   8       43.92      -87.48    194.05 o 
  25   5   8      226.62      144.47    134.19 o 
 -34   6   8      181.00      190.24     70.70 o 
 -32   6   8      259.11      473.71     72.20 o 
 -30   6   8       61.67        3.37     62.69 o 
 -28   6   8       17.58       74.80     57.01 o 
 -26   6   8        3.40       -5.05     51.22 o 
 -24   6   8       60.08       36.91     53.37 o 
 -22   6   8      404.23      406.99     61.25 o 
 -20   6   8       18.64       -7.68     40.48 o 
 -18   6   8     1806.15     1542.84     65.06 o 
 -16   6   8     4895.80     4890.13    102.23 o 
 -14   6   8      189.63      161.99     41.67 o 
 -12   6   8     3176.86     3038.04     82.55 o 
 -10   6   8      724.40      741.26     48.96 o 
  -8   6   8      838.12      712.70     46.30 o 
  -6   6   8       73.60       43.07     32.36 o 
  -4   6   8       51.16       44.59     27.63 o 
  -2   6   8      946.19      890.92     54.64 o 
   0   6   8      247.40      257.22     41.46 o 
   2   6   8       56.92       89.59     62.24 o 
   4   6   8       62.67       48.98     46.95 o 
   6   6   8       35.79      -51.57     51.57 o 
   8   6   8     1284.00     1132.41     88.47 o 
  10   6   8     2092.13     2015.99    112.88 o 
  12   6   8        4.60      -12.73     65.75 o 
  14   6   8       17.20      110.83     75.49 o 
  16   6   8       83.72       64.31     88.98 o 
  18   6   8        3.17       45.61    124.74 o 
  20   6   8        9.51     -100.64    100.64 o 
  22   6   8        1.00       39.57    147.85 o 
  24   6   8        0.59     -277.21    277.21 o 
 -33   7   8      811.08      904.33     82.34 o 
 -31   7   8      115.06      109.19     64.31 o 
 -29   7   8      848.87      949.00     98.25 o 
 -27   7   8       95.48      169.11     76.11 o 
 -25   7   8       30.30       22.18     52.38 o 
 -23   7   8      494.30      717.71     65.80 o 
 -21   7   8      210.07      241.52     51.02 o 
 -19   7   8     1005.32      921.46     57.54 o 
 -17   7   8      803.90      736.14     54.75 o 
 -15   7   8     1072.86      995.46     54.87 o 
 -13   7   8       12.41       -9.59     42.47 o 
 -11   7   8      594.25      577.72     48.84 o 
  -9   7   8       14.56       11.23     37.87 o 
  -7   7   8     7235.83     7160.87    114.95 o 
  -5   7   8     5438.49     5184.06    101.70 o 
  -3   7   8     4821.27     4725.71    109.26 o 
  -1   7   8     2753.03     2765.36     83.84 o 
   1   7   8      102.72       -1.23     52.46 o 
   3   7   8     2283.79     1967.13     86.56 o 
   5   7   8      416.54      395.30     52.19 o 
   7   7   8     1163.33     1128.84     66.55 o 
   9   7   8      161.07       25.07     51.66 o 
  11   7   8     1823.66     1650.89     92.47 o 
  13   7   8     3003.22     3191.77    135.62 o 
  15   7   8      140.01      158.38     92.97 o 
  17   7   8      885.58     1065.79    138.61 o 
  19   7   8        1.21      -26.52    130.90 o 
  21   7   8        0.03       -8.44    107.86 o 
  23   7   8      359.21      173.92    261.81 o 
 -32   8   8      626.80      606.40     74.57 o 
 -30   8   8       31.84       49.41     86.25 o 
 -28   8   8      261.90      404.68     83.48 o 
 -26   8   8      149.80      220.89     60.91 o 
 -24   8   8      988.44      852.16     92.92 o 
 -22   8   8     2680.11     2760.42    101.98 o 
 -20   8   8     3731.71     4000.93    103.69 o 
 -18   8   8     2126.88     2289.97     80.76 o 
 -16   8   8      114.70      107.85     42.27 o 
 -14   8   8       39.01       22.75     40.60 o 
 -12   8   8     3446.52     3269.60     86.00 o 
 -10   8   8     6266.11     5985.57    107.39 o 
  -8   8   8      575.42      561.08     46.51 o 
  -6   8   8       53.24        2.69     41.45 o 
  -4   8   8     2362.11     2107.58     87.33 o 
  -2   8   8       84.43      100.81     46.39 o 
   0   8   8     1767.59     2020.37     92.38 o 
   2   8   8     1312.71     1312.11     90.75 o 
   4   8   8      178.74      259.52     50.35 o 
   6   8   8      725.28      641.85     58.69 o 
   8   8   8      422.06      392.02     57.26 o 
  10   8   8      532.99      669.42     64.20 o 
  12   8   8      645.68      746.66     81.16 o 
  14   8   8       93.19      173.70     71.97 o 
  16   8   8      158.49      217.63     96.85 o 
  18   8   8      272.39      263.57    105.06 o 
  20   8   8     1806.86     1920.79    286.45 o 
  22   8   8      682.42      643.63    129.25 o 
 -31   9   8      417.98      348.78     72.08 o 
 -29   9   8      491.93      510.14     73.03 o 
 -27   9   8      811.03      706.05     80.91 o 
 -25   9   8      678.27      752.99     85.33 o 
 -23   9   8      563.56      554.17     64.21 o 
 -21   9   8       30.63      -51.51     51.51 o 
 -19   9   8      356.67      311.19     51.46 o 
 -17   9   8      739.13      689.95     54.65 o 
 -15   9   8     3280.96     3017.74     91.92 o 
 -13   9   8      896.73      912.08     56.00 o 
 -11   9   8      138.03      160.76     43.03 o 
  -9   9   8     5040.09     5129.05    103.35 o 
  -7   9   8     1642.11     1361.81     65.25 o 
  -5   9   8     2459.19     2447.24     92.34 o 
  -3   9   8      549.72      459.61     46.29 o 
  -1   9   8      677.80      744.05     56.91 o 
   1   9   8     1259.58     1106.86     61.92 o 
   3   9   8      308.16      232.64     69.35 o 
   5   9   8     1499.02     1437.23    102.81 o 
   7   9   8     3565.75     3657.03    132.35 o 
   9   9   8      239.57      153.66     55.75 o 
  11   9   8     3531.53     3102.31    113.86 o 
  13   9   8     1882.71     1979.61    103.66 o 
  15   9   8     2189.04     2392.12    118.34 o 
  17   9   8     1032.74     1017.07    223.31 o 
  19   9   8      715.76      554.92    132.45 o 
  21   9   8      103.92      135.12    126.28 o 
  23   9   8       57.61      -49.28    164.79 o 
 -30  10   8      140.16      170.54     95.91 o 
 -28  10   8        2.71       34.22     62.58 o 
 -26  10   8       13.92      -38.23     72.91 o 
 -24  10   8       84.88       85.71     57.94 o 
 -22  10   8      611.06      613.44    101.06 o 
 -20  10   8       21.73      -10.92     53.49 o 
 -18  10   8       48.36        8.48     46.62 o 
 -16  10   8      284.85      254.91     50.60 o 
 -14  10   8       12.43      -23.56     43.73 o 
 -12  10   8      536.54      356.99     48.57 o 
 -10  10   8       49.46       16.14     48.52 o 
  -8  10   8      251.34      249.40     50.70 o 
  -6  10   8      385.62      358.11     63.36 o 
  -4  10   8     2048.74     2161.57     76.22 o 
  -2  10   8     1328.56     1133.45     57.63 o 
   0  10   8        4.35       -8.56     45.93 o 
   2  10   8      463.99      497.53     72.94 o 
   4  10   8      195.68      221.41     62.98 o 
   6  10   8      164.72      131.09     62.76 o 
   8  10   8      353.45      285.40     68.57 o 
  10  10   8       43.21      -31.63     62.76 o 
  12  10   8     1090.23      898.17     82.90 o 
  14  10   8     1017.74      718.65    101.26 o 
  16  10   8     2013.60     1858.42    135.80 o 
  18  10   8       18.54     -120.59    194.05 o 
  20  10   8        0.31       42.58    226.39 o 
  22  10   8       87.12       31.84    204.83 o 
 -29  11   8      306.84      278.93     71.71 o 
 -27  11   8      113.63       55.00     64.41 o 
 -25  11   8       95.84       29.54     70.77 o 
 -23  11   8      305.37      330.84     64.85 o 
 -21  11   8      166.97      181.83     60.73 o 
 -19  11   8      221.21      307.08     77.36 o 
 -17  11   8       55.95       72.02     53.40 o 
 -15  11   8      258.34      225.77     50.43 o 
 -13  11   8       41.97       76.62     51.25 o 
 -11  11   8      738.56      675.79     62.04 o 
  -9  11   8       76.32      201.50     52.50 o 
  -7  11   8       65.98       68.20     49.20 o 
  -5  11   8        7.98       34.44     43.05 o 
  -3  11   8       39.03       72.27     43.83 o 
  -1  11   8      145.29      115.67     50.89 o 
   1  11   8       84.62       81.48     48.04 o 
   3  11   8     2578.72     3259.72    125.44 o 
   5  11   8      737.74      786.61     75.54 o 
   7  11   8      962.58      913.25     86.03 o 
   9  11   8      462.11      415.22     72.42 o 
  11  11   8        1.16      -37.70     65.09 o 
  13  11   8        2.51       -2.43     97.85 o 
  15  11   8      606.55      531.05    100.19 o 
  17  11   8       23.36      314.17    138.61 o 
  19  11   8       19.45      117.04    138.61 o 
 -28  12   8      321.09      244.99     71.15 o 
 -26  12   8        0.18       -3.42     63.48 o 
 -24  12   8       56.97       17.23     62.01 o 
 -22  12   8      302.49      324.56     65.95 o 
 -20  12   8     1383.78     1157.83     77.39 o 
 -18  12   8     1351.19     1417.03    134.35 o 
 -16  12   8       13.79       48.71     60.39 o 
 -14  12   8       65.89      115.77     56.42 o 
 -12  12   8     2861.41     2673.77     98.97 o 
 -10  12   8     4598.92     4528.11    155.60 o 
  -8  12   8      260.72      368.83     50.73 o 
  -6  12   8      114.69      108.91     51.83 o 
  -4  12   8      159.62      113.91     47.46 o 
  -2  12   8     5852.88     6057.86    135.39 o 
   0  12   8     3158.80     3210.75    108.61 o 
   2  12   8     1934.66     1857.28     96.00 o 
   4  12   8        2.20      -61.36     61.36 o 
   6  12   8       19.67       89.49     64.14 o 
   8  12   8     1877.94     1888.06    101.01 o 
  10  12   8     1453.49     1473.11    122.16 o 
  12  12   8     3149.58     2931.12    232.77 o 
  14  12   8      845.49      675.11    157.67 o 
  16  12   8      142.21      138.61    126.28 o 
  18  12   8       27.84      286.45    141.69 o 
 -25  13   8      878.63      697.57    120.48 o 
 -23  13   8      735.75      752.70     90.22 o 
 -21  13   8      306.83      225.59     74.38 o 
 -19  13   8      993.28     1114.54    107.56 o 
 -17  13   8      339.34      240.84    116.02 o 
 -15  13   8      260.12      276.05     69.78 o 
 -13  13   8       19.43       60.40     67.96 o 
 -11  13   8      984.44     1100.27    163.60 o 
  -9  13   8       68.30       78.23     46.26 o 
  -7  13   8     1956.82     1886.74    145.43 o 
  -5  13   8     2742.85     2789.17    170.16 o 
  -3  13   8      146.10      147.92     48.98 o 
  -1  13   8       44.89       79.53     51.62 o 
   1  13   8     1305.53     1210.87     72.54 o 
   3  13   8     1332.73     1366.88     89.40 o 
   5  13   8      346.93      327.13     70.32 o 
   7  13   8      416.86      524.49     76.90 o 
   9  13   8     1594.47     1613.06     99.65 o 
  11  13   8      294.21      337.06     77.10 o 
  13  13   8      161.64      123.27     74.34 o 
  15  13   8      773.17      681.81    132.39 o 
  17  13   8      598.80      791.59    157.09 o 
 -24  14   8       57.83       78.66     81.28 o 
 -22  14   8        3.06        2.21     75.35 o 
 -20  14   8      248.03      267.19     79.00 o 
 -18  14   8       10.23       35.51     69.61 o 
 -16  14   8       56.90       66.88     70.58 o 
 -14  14   8      253.46      290.97     71.24 o 
 -12  14   8      734.82      668.01    105.18 o 
 -10  14   8      597.69      528.18     74.44 o 
  -8  14   8       19.56       42.08     67.81 o 
  -6  14   8        0.33      -54.13     54.13 o 
  -4  14   8      207.22      135.88     49.69 o 
  -2  14   8      371.08      424.59     73.80 o 
   0  14   8       69.74       78.50     52.72 o 
   2  14   8        0.56       75.65     66.04 o 
   4  14   8      660.00      593.27     76.90 o 
   6  14   8        0.45       48.84    153.29 o 
   8  14   8       14.42      163.62     71.12 o 
  10  14   8      325.41      314.35     86.35 o 
  12  14   8      519.29      405.58    141.33 o 
  14  14   8      155.62      -99.86     99.86 o 
 -21  15   8        0.10       43.40     74.64 o 
 -19  15   8      437.97      277.08    106.03 o 
 -17  15   8      495.31      549.58    112.11 o 
 -15  15   8      351.21      411.39     79.83 o 
 -13  15   8      223.92      165.38     71.24 o 
 -11  15   8       68.05      187.94     70.18 o 
  -9  15   8        4.30       44.82     93.94 o 
  -7  15   8       12.78      -81.40     81.40 o 
  -5  15   8      491.55      713.73     79.83 o 
  -3  15   8       18.20       74.00     66.37 o 
  -1  15   8        1.52      115.23     68.25 o 
   1  15   8       35.02       31.47     86.55 o 
   3  15   8      117.06      195.24     72.45 o 
   5  15   8     1130.52     1311.79     95.28 o 
   7  15   8        6.86      -15.29     86.37 o 
   9  15   8      350.90      423.40     82.08 o 
  11  15   8        5.65      -28.86    102.07 o 
  13  15   8      352.45      104.72    169.41 o 
 -20  16   8      579.08      516.41     90.62 o 
 -18  16   8      261.50      311.39     82.81 o 
 -16  16   8       51.10      -65.40     72.05 o 
 -14  16   8      239.84      429.40     83.63 o 
 -12  16   8      401.61      307.08     76.80 o 
 -10  16   8      608.49      853.00    113.09 o 
  -8  16   8      811.42      835.31    144.77 o 
  -6  16   8      489.47      614.29    112.94 o 
  -4  16   8      155.85      144.02     71.82 o 
  -2  16   8     1174.29     1194.64     91.70 o 
   0  16   8     1902.79     2183.66    137.18 o 
   2  16   8      149.34      161.61     72.52 o 
   4  16   8        2.11       76.93    154.01 o 
   6  16   8       11.57      -12.59    186.35 o 
   8  16   8       82.69     -166.33    166.33 o 
  10  16   8      519.91      231.01    187.89 o 
 -15  17   8      101.37      131.21    122.40 o 
 -13  17   8      952.15      976.03    124.92 o 
 -11  17   8      138.05      193.36     96.21 o 
  -9  17   8       10.25       -4.40     93.86 o 
  -7  17   8      349.08      329.90     77.80 o 
  -5  17   8     1008.49     1143.20    128.61 o 
  -3  17   8      638.99      698.14     86.29 o 
  -1  17   8      256.47      174.19    207.91 o 
   1  17   8        1.06     -163.25    163.25 o 
   3  17   8      820.50      471.26    184.81 o 
   5  17   8      574.64      446.62    187.89 o 
   7  17   8     1212.28     1179.68    218.69 o 
 -10  18   8      257.25      255.37    103.70 o 
  -8  18   8        0.84      -35.48     71.13 o 
  -6  18   8      155.21      173.96    101.25 o 
  -4  18   8       14.23      -21.56    150.93 o 
  -2  18   8        2.73      200.21    178.65 o 
   0  18   8      281.06       83.16    169.41 o 
   2  18   8       62.58       86.24    184.81 o 
 -33   1   9        1.11      -14.91     88.45 o 
 -31   1   9       22.23      -16.97     69.17 o 
 -29   1   9      470.41      424.06     74.38 o 
 -27   1   9     1263.60      994.07     68.88 o 
 -25   1   9      279.28      399.17     56.77 o 
 -23   1   9       84.90      124.73     45.56 o 
 -21   1   9      392.56      394.13     48.51 o 
 -19   1   9     1292.20     1241.01     59.09 o 
 -17   1   9      193.87      283.89     43.18 o 
 -15   1   9     1286.78     1316.64     51.87 o 
 -13   1   9      431.23      427.99     57.28 o 
 -11   1   9      122.19      195.75     36.30 o 
  -9   1   9     5007.79     5133.55     76.00 o 
  -7   1   9      734.83      787.34     37.83 o 
  -5   1   9     2218.84     1970.95     49.60 o 
  -3   1   9     3311.56     3220.33     57.42 o 
  -1   1   9      352.88      324.48     31.20 o 
   1   1   9     8795.57     8661.33    117.24 o 
   3   1   9       93.96       64.98     47.26 o 
   5   1   9      590.36      458.32     56.20 o 
   7   1   9        8.39       82.21     51.86 o 
   9   1   9        5.07       42.70     63.97 o 
  11   1   9     3339.81     3641.65    175.57 o 
  13   1   9     1348.13     1037.61    108.83 o 
  15   1   9      983.41     1039.40    116.38 o 
  17   1   9      262.80      367.59    181.73 o 
  19   1   9       81.37      219.94    109.97 o 
  21   1   9      438.74      452.96    125.22 o 
  23   1   9       31.07       15.93    167.87 o 
 -34   2   9      403.74      325.76     75.17 o 
 -32   2   9      163.80      129.34     68.81 o 
 -30   2   9      473.31      414.94     68.65 o 
 -28   2   9      292.23      334.28     61.06 o 
 -26   2   9     1395.38     1133.42     74.18 o 
 -24   2   9     4899.44     4469.38    120.08 o 
 -22   2   9     1914.80     1644.71     61.50 o 
 -20   2   9      985.81      900.17     51.72 o 
 -18   2   9      852.87      833.15     45.40 o 
 -16   2   9     1063.28     1016.99     45.31 o 
 -14   2   9      754.92      680.76     44.98 o 
 -12   2   9     1150.03     1314.81     51.76 o 
 -10   2   9     3099.40     3034.07     66.54 o 
  -8   2   9        0.00      -26.75     26.75 o 
  -6   2   9     7233.94     6694.19     81.36 o 
  -4   2   9     1626.11     1622.79     43.08 o 
  -2   2   9     3260.28     3369.56     61.78 o 
   0   2   9      457.75      379.94     39.77 o 
   2   2   9      836.18      761.26     49.87 o 
   4   2   9     4485.76     4378.00    112.00 o 
   6   2   9     1578.27     1748.69    112.27 o 
   8   2   9     6965.76     6798.09    165.36 o 
  10   2   9      584.80      534.10     72.59 o 
  12   2   9     1037.47      911.79    107.79 o 
  14   2   9      710.63      858.36    224.85 o 
  16   2   9      269.99      326.02    105.48 o 
  18   2   9      857.43      848.39    124.09 o 
  20   2   9      147.31      -21.56    111.01 o 
  22   2   9     1045.80     1237.20    153.44 o 
  24   2   9       11.86       46.20    181.73 o 
 -33   3   9       70.62      123.40     69.57 o 
 -31   3   9      414.89      517.93     73.29 o 
 -29   3   9     1986.18     2076.88     97.38 o 
 -27   3   9      162.02      237.73     60.34 o 
 -25   3   9        3.46       65.87     61.25 o 
 -23   3   9      443.49      555.42     62.22 o 
 -21   3   9     1213.05     1189.44     62.60 o 
 -19   3   9     3811.54     3859.02     96.36 o 
 -17   3   9     1057.10     1033.28     52.34 o 
 -15   3   9      658.27      794.76     46.64 o 
 -13   3   9     1346.18     1263.50     58.18 o 
 -11   3   9     8756.04     8221.17    131.69 o 
  -9   3   9      541.23      363.46     34.92 o 
  -7   3   9     4461.19     4184.15     69.62 o 
  -5   3   9     1373.69     1165.23     38.39 o 
  -3   3   9        0.51       -4.89     25.48 o 
  -1   3   9      245.89      255.39     37.67 o 
   1   3   9      102.37      158.44     42.10 o 
   3   3   9     9748.70     9941.92    145.51 o 
   5   3   9      221.95      144.25     50.79 o 
   7   3   9       25.79      -33.94     59.20 o 
   9   3   9       91.22      105.51     66.37 o 
  11   3   9     1793.40     1798.81     97.71 o 
  13   3   9     3424.29     3661.11    186.96 o 
  15   3   9     1630.63     1826.07    134.98 o 
  17   3   9      238.72       30.80    184.81 o 
  19   3   9      100.72      230.71    113.00 o 
  21   3   9      148.19      116.28    122.69 o 
  23   3   9     1081.67     1121.51    152.98 o 
 -32   4   9        3.79       54.06     65.97 o 
 -30   4   9        6.03       27.88     71.13 o 
 -28   4   9        2.43      136.02     61.09 o 
 -26   4   9       38.00       22.38     55.72 o 
 -24   4   9      271.47      285.84     58.84 o 
 -22   4   9       65.11       48.04     47.78 o 
 -20   4   9      396.63      315.48     70.67 o 
 -18   4   9      801.34      742.01     55.70 o 
 -16   4   9     1195.43     1051.23     57.72 o 
 -14   4   9      293.82      266.03     37.47 o 
 -12   4   9      295.77      257.06     33.79 o 
 -10   4   9     1867.93     1742.58     52.86 o 
  -8   4   9      919.66      762.72     39.52 o 
  -6   4   9       74.24       64.77     29.33 o 
  -4   4   9       27.31       15.40     27.94 o 
  -2   4   9        5.71       14.75     35.20 o 
   0   4   9     4934.97     4796.04    101.37 o 
   2   4   9      679.20      638.42     48.70 o 
   4   4   9     5142.04     4885.61    102.51 o 
   6   4   9     2474.89     2157.28    112.09 o 
   8   4   9      553.71      563.34     71.62 o 
  10   4   9        0.27      -41.48     65.19 o 
  12   4   9        3.65       36.22     77.13 o 
  14   4   9     1296.95     1627.94    138.61 o 
  16   4   9      456.19      704.48    113.00 o 
  18   4   9       64.82       92.40    104.54 o 
  20   4   9      536.05      592.29    127.29 o 
  22   4   9       33.56     -124.74    124.74 o 
 -33   5   9       50.01      104.46     69.74 o 
 -31   5   9      424.38      451.86     74.63 o 
 -29   5   9       14.41       75.55     61.99 o 
 -27   5   9      652.34      652.79     69.56 o 
 -25   5   9      688.14      742.35     67.13 o 
 -23   5   9      398.56      422.91     59.91 o 
 -21   5   9      180.69      217.60     50.62 o 
 -19   5   9     2722.65     2743.97    114.62 o 
 -17   5   9      976.41     1081.06     60.74 o 
 -15   5   9      484.14      513.01     49.20 o 
 -13   5   9       50.79       82.96     42.08 o 
 -11   5   9       29.02       72.24     40.46 o 
  -9   5   9     2936.89     2867.69    100.31 o 
  -7   5   9       58.97       -1.39     27.88 o 
  -5   5   9      674.38      725.42     36.49 o 
  -3   5   9      151.60       78.45     38.35 o 
  -1   5   9       71.71       38.86     54.71 o 
   1   5   9     3162.29     2962.00     83.36 o 
   3   5   9     4462.65     4883.32    101.37 o 
   5   5   9     2913.64     3052.00    101.68 o 
   7   5   9      190.70      146.82     64.02 o 
   9   5   9       29.31       73.11     81.12 o 
  11   5   9      678.63      702.83     82.31 o 
  13   5   9      556.92      764.80    159.21 o 
  15   5   9     2105.17     2248.33    144.82 o 
  17   5   9       54.90      189.65    106.12 o 
  19   5   9      407.17      246.21    116.14 o 
  21   5   9       82.22     -103.84    113.96 o 
  23   5   9       19.02      127.82    214.07 o 
 -32   6   9      402.79      432.96     74.43 o 
 -30   6   9      358.76      355.20     67.21 o 
 -28   6   9      390.61      435.43     72.91 o 
 -26   6   9      474.93      491.05     80.47 o 
 -24   6   9     1242.57     1065.64     71.74 o 
 -22   6   9     2185.67     2236.01    169.38 o 
 -20   6   9      321.88      270.04     50.85 o 
 -18   6   9     3217.49     2969.56     93.43 o 
 -16   6   9     2756.61     2524.16     86.12 o 
 -14   6   9     2593.12     2403.70     82.85 o 
 -12   6   9      105.82      189.72     43.44 o 
 -10   6   9      168.88      235.40     43.18 o 
  -8   6   9       65.40       58.37     39.31 o 
  -6   6   9      504.09      499.61     40.61 o 
  -4   6   9     5663.01     5335.33     92.71 o 
  -2   6   9     3875.92     3966.60     91.40 o 
   0   6   9    13323.11    13517.34    178.51 o 
   2   6   9     1234.12     1205.69     75.63 o 
   4   6   9        4.51       22.23     48.42 o 
   6   6   9     4833.30     4582.07    129.82 o 
   8   6   9     2732.97     2786.80    173.35 o 
  10   6   9      305.18      458.08     74.04 o 
  12   6   9     1266.75     1370.60     97.68 o 
  14   6   9      533.51      442.34     81.65 o 
  16   6   9     2616.34     3246.69    189.43 o 
  18   6   9      495.85      395.84    112.02 o 
  20   6   9     1245.27     1038.28    189.43 o 
  22   6   9      519.98      681.87    274.13 o 
 -31   7   9      161.21      104.48     65.36 o 
 -29   7   9      723.65      628.18     74.98 o 
 -27   7   9      174.92      189.74     63.68 o 
 -25   7   9       53.79       36.91     56.86 o 
 -23   7   9       33.35       47.89     56.17 o 
 -21   7   9      726.89      726.82     65.09 o 
 -19   7   9     1041.08     1026.05     63.59 o 
 -17   7   9     2062.83     1960.74     74.59 o 
 -15   7   9        3.43      -38.70     44.85 o 
 -13   7   9     1277.13     1427.94     64.25 o 
 -11   7   9     1589.84     1312.14    111.19 o 
  -9   7   9      220.97      195.51     43.46 o 
  -7   7   9     3451.91     3185.16     77.88 o 
  -5   7   9      287.30      278.24     50.35 o 
  -3   7   9      410.60      417.93     66.29 o 
  -1   7   9      933.41      864.58     72.87 o 
   1   7   9       11.68      -41.75     47.26 o 
   3   7   9     4418.42     4327.62    112.02 o 
   5   7   9      501.43      475.60     58.90 o 
   7   7   9        6.18      -47.74     53.05 o 
   9   7   9      322.76      416.12     73.49 o 
  11   7   9        6.35       81.38     70.43 o 
  13   7   9     2574.60     2594.92    123.23 o 
  15   7   9      143.02      257.04    189.43 o 
  17   7   9      931.28      933.37    125.82 o 
  19   7   9      525.83      512.39    123.63 o 
  21   7   9       31.46       74.31    120.12 o 
 -30   8   9      171.38      269.58     71.39 o 
 -28   8   9      245.98      299.87     67.85 o 
 -26   8   9      206.89      213.50     61.64 o 
 -24   8   9      485.07      476.40     80.91 o 
 -22   8   9       83.92       89.71     56.17 o 
 -20   8   9        2.02       -1.23     52.79 o 
 -18   8   9      101.66      232.23     50.24 o 
 -16   8   9        0.71       -9.44     45.06 o 
 -14   8   9       31.30       37.43     44.08 o 
 -12   8   9        0.39       36.59     41.75 o 
 -10   8   9     1234.29     1240.54     60.54 o 
  -8   8   9      272.19      266.50     45.45 o 
  -6   8   9     1487.36     1407.11     71.75 o 
  -4   8   9      808.15      820.40     73.40 o 
  -2   8   9      916.06      879.22     76.47 o 
   0   8   9       64.40       -7.67     57.48 o 
   2   8   9        0.23       37.59     58.95 o 
   4   8   9       53.32      159.25     60.94 o 
   6   8   9      640.12      533.53     72.74 o 
   8   8   9      102.01       48.49     67.58 o 
  10   8   9      120.48      203.59     71.92 o 
  12   8   9      195.47      157.67     73.92 o 
  14   8   9        0.51     -118.60    118.70 o 
  16   8   9       55.50       85.11    212.53 o 
  18   8   9       27.00      151.90    108.68 o 
  20   8   9      205.54      143.03    226.39 o 
 -29   9   9      155.25      113.49     67.89 o 
 -27   9   9      322.99      514.11     70.59 o 
 -25   9   9      152.62      289.12     64.33 o 
 -23   9   9      108.14      -25.24     57.61 o 
 -21   9   9      123.65       23.65     56.04 o 
 -19   9   9      772.01      697.82     65.18 o 
 -17   9   9     2090.85     2166.46     98.68 o 
 -15   9   9      234.71      221.21     49.75 o 
 -13   9   9      667.84      501.21     51.84 o 
 -11   9   9     1524.70     1419.53     69.65 o 
  -9   9   9      563.26      630.97     68.91 o 
  -7   9   9      163.15      209.03     87.94 o 
  -5   9   9       92.08       99.21     52.58 o 
  -3   9   9     1086.28     1018.84    150.12 o 
  -1   9   9      546.91      427.08     66.61 o 
   1   9   9      456.63      670.38     92.67 o 
   3   9   9     1382.74     1442.74     88.31 o 
   5   9   9      444.95      532.07     73.40 o 
   7   9   9      149.91      212.41     68.65 o 
   9   9   9      483.59      553.42     77.60 o 
  11   9   9        5.13       49.28    120.12 o 
  13   9   9      941.19     1018.79     96.00 o 
  15   9   9      371.40      410.57    108.68 o 
  17   9   9      238.11      399.95    115.29 o 
  19   9   9      371.92      465.04    178.65 o 
 -28  10   9      832.91      684.91     78.89 o 
 -26  10   9      419.06      538.54     78.25 o 
 -24  10   9     1163.34     1201.03     81.05 o 
 -22  10   9     1474.66     1371.40     82.03 o 
 -20  10   9      596.60      544.21     65.83 o 
 -18  10   9      683.78      643.93     65.86 o 
 -16  10   9       69.42       -8.38     54.24 o 
 -14  10   9     3339.23     2987.99     94.62 o 
 -12  10   9     1382.37     1394.99     76.73 o 
 -10  10   9      213.45      204.19     53.87 o 
  -8  10   9      284.09      242.29     68.70 o 
  -6  10   9      815.42      656.90     64.11 o 
  -4  10   9     5962.90     6059.44    160.61 o 
  -2  10   9     1234.49     1218.40    112.22 o 
   0  10   9     2815.83     3124.21    169.38 o 
   2  10   9       21.17      -11.90     61.68 o 
   4  10   9       25.25        6.82     63.16 o 
   6  10   9     3001.88     3022.86    131.11 o 
   8  10   9      610.86      638.03     78.59 o 
  10  10   9     3301.12     3211.66    205.67 o 
  12  10   9       70.66        3.89    152.47 o 
  14  10   9        1.23      -27.53    109.34 o 
  16  10   9      652.99      708.43    154.01 o 
  18  10   9      222.12      720.75    163.25 o 
 -27  11   9      204.40      231.46     69.57 o 
 -25  11   9       91.82       42.87     65.92 o 
 -23  11   9       54.04       86.09     64.41 o 
 -21  11   9      132.20      141.92     68.02 o 
 -19  11   9     1619.10     1342.75     79.36 o 
 -17  11   9     1418.03     1479.52     80.68 o 
 -15  11   9      559.64      518.59     65.68 o 
 -13  11   9       91.79      100.64     55.05 o 
 -11  11   9      198.94      149.03     54.77 o 
  -9  11   9     2364.03     1915.47    102.28 o 
  -7  11   9      332.73      513.24     64.46 o 
  -5  11   9       57.03       86.08     64.77 o 
  -3  11   9       26.79       13.28     64.14 o 
  -1  11   9      759.66      791.04     78.23 o 
   1  11   9      599.08      707.24     84.66 o 
   3  11   9      529.36      665.35     78.12 o 
   5  11   9     1405.00     1576.25     98.19 o 
   7  11   9       38.49       32.22     79.52 o 
   9  11   9       76.03       54.37    108.43 o 
  11  11   9       42.91       73.31     74.38 o 
  13  11   9      683.26      835.00    124.74 o 
  15  11   9      900.55      976.68    123.04 o 
  17  11   9      351.77      366.53    154.01 o 
 -26  12   9      229.32       29.08     72.91 o 
 -24  12   9        4.16      -15.20     73.80 o 
 -22  12   9       68.63       34.08     64.63 o 
 -20  12   9      231.96       96.92     62.48 o 
 -18  12   9      576.18      495.40     80.72 o 
 -16  12   9      185.17      206.58     70.98 o 
 -14  12   9      170.64      134.76     65.65 o 
 -12  12   9       10.20       26.04     61.58 o 
 -10  12   9       26.45       90.54     79.57 o 
  -8  12   9        3.61      -42.12    104.78 o 
  -6  12   9     1884.78     1673.19     85.26 o 
  -4  12   9      562.87      545.64     65.48 o 
  -2  12   9      476.89      567.90     64.80 o 
   0  12   9      122.27      107.34     90.13 o 
   2  12   9        7.61      129.89     68.18 o 
   4  12   9      255.17      232.85     70.75 o 
   6  12   9     1022.33     1108.95     92.08 o 
   8  12   9      596.75      599.86    134.49 o 
  10  12   9      105.84      203.80     76.19 o 
  12  12   9       10.37      -71.23    112.44 o 
  14  12   9      202.94      274.94    164.79 o 
 -23  13   9       38.20       94.25     90.46 o 
 -21  13   9       73.11       34.91     73.70 o 
 -19  13   9      324.24      227.42     76.37 o 
 -17  13   9      766.74      913.89    133.79 o 
 -15  13   9      207.92      184.13     71.46 o 
 -13  13   9       21.19       63.33     64.59 o 
 -11  13   9      108.21       77.66     87.78 o 
  -9  13   9       14.97       33.46     68.18 o 
  -7  13   9      741.80      801.82     73.55 o 
  -5  13   9       14.32       46.77     56.44 o 
  -3  13   9      289.14      334.53     64.37 o 
  -1  13   9      420.00      533.74     96.76 o 
   1  13   9     1566.48     1782.08    103.68 o 
   3  13   9     1377.03     1589.92    101.93 o 
   5  13   9        1.38      -16.29     69.99 o 
   7  13   9      173.91      218.46     77.25 o 
   9  13   9      501.17      434.52     84.44 o 
  11  13   9      273.82      143.58    149.11 o 
  13  13   9      188.35      147.44     93.02 o 
 -22  14   9      497.76      490.18    143.23 o 
 -20  14   9       59.62      160.59     79.44 o 
 -18  14   9       13.07      -35.82     72.47 o 
 -16  14   9      558.42      430.07     99.00 o 
 -14  14   9      527.95      450.90    100.63 o 
 -12  14   9     1221.13     1303.45    120.51 o 
 -10  14   9      833.31      990.04    107.79 o 
  -8  14   9      140.84      147.75     71.41 o 
  -6  14   9       24.29        9.66     71.00 o 
  -4  14   9     1027.39      974.10    116.34 o 
  -2  14   9     2262.36     2788.79    129.74 o 
   0  14   9      336.21      409.68     78.13 o 
   2  14   9       97.01      235.03     75.44 o 
   4  14   9      946.03      840.14     88.80 o 
   6  14   9      685.91      842.18     90.99 o 
   8  14   9     1407.56     1418.33    104.12 o 
  10  14   9      327.61      282.01    101.23 o 
  12  14   9       17.28      117.04    141.69 o 
 -19  15   9       10.61      -54.92     74.77 o 
 -17  15   9       55.75       88.16     79.08 o 
 -15  15   9        1.34       43.25     73.64 o 
 -13  15   9     1040.78     1050.91    124.74 o 
 -11  15   9      162.69      137.10    104.72 o 
  -9  15   9     2418.69     2766.05    417.36 o 
  -7  15   9     1293.07     1274.12    230.62 o 
  -5  15   9      947.38      879.19    120.11 o 
  -3  15   9       90.05      156.31     82.22 o 
  -1  15   9        2.06      138.86     73.30 o 
   1  15   9      564.14      670.94     86.89 o 
   3  15   9      400.58      444.13     83.54 o 
   5  15   9       82.83      208.08     80.76 o 
   7  15   9        0.28      -43.99    107.24 o 
   9  15   9       68.67       42.03    131.66 o 
 -14  16   9        6.30       55.60    102.61 o 
 -12  16   9       18.69      198.36    107.27 o 
 -10  16   9       42.56       -6.23     92.39 o 
  -8  16   9       74.94      219.63     79.23 o 
  -6  16   9        2.30       -6.10    119.77 o 
  -4  16   9      109.52      237.99    112.00 o 
  -2  16   9      136.92       77.61     75.40 o 
   0  16   9        0.50      130.30    106.50 o 
   2  16   9      177.15      248.48     78.96 o 
   4  16   9        5.94      -34.80    127.26 o 
  -9  17   9        2.62      -40.04    126.28 o 
  -7  17   9       30.45      120.52     79.54 o 
  -5  17   9      122.45      199.14     81.07 o 
  -3  17   9       11.98       68.57     76.14 o 
  -1  17   9       96.62      409.66    132.45 o 
 -32   0  10       81.40       -9.24    141.69 o 
 -30   0  10       45.84       18.48    113.96 o 
 -28   0  10     1032.07      898.03    104.54 o 
 -26   0  10     1251.89     1081.78    103.30 o 
 -24   0  10      478.75      396.38    109.34 o 
 -22   0  10     1442.82     1410.25     87.03 o 
 -20   0  10      166.09      183.58     63.41 o 
 -18   0  10     3599.90     3333.91    122.05 o 
 -16   0  10      351.14      366.85     63.31 o 
 -14   0  10     2543.65     2671.06    106.61 o 
 -12   0  10       15.67       16.33     44.80 o 
 -10   0  10     6415.23     6145.23    123.77 o 
  -8   0  10     3448.35     3374.04    124.93 o 
  -6   0  10     1422.49     1509.10     65.99 o 
  -4   0  10     1942.39     1878.04     71.40 o 
  -2   0  10     1755.96     1699.01     82.22 o 
   0   0  10      627.71      620.72     83.83 o 
   2   0  10       96.96      117.04    101.64 o 
   4   0  10     1211.62     1287.32    104.47 o 
   6   0  10     3010.32     3253.26    161.17 o 
   8   0  10       19.02      104.72     89.30 o 
  10   0  10     1003.53      994.88    157.09 o 
  12   0  10     2900.08     3187.92    258.73 o 
  14   0  10     1639.51     1687.90    187.89 o 
  16   0  10     1813.32     1749.51    206.37 o 
  18   0  10        6.68      147.85    166.33 o 
  20   0  10      462.89      597.54    194.05 o 
 -31   1  10      240.17      279.38     71.38 o 
 -29   1  10        3.53       19.44     57.96 o 
 -27   1  10       60.73      -25.14     64.91 o 
 -25   1  10       48.48      139.76     56.55 o 
 -23   1  10     1938.68     1816.27     74.25 o 
 -21   1  10      855.59      732.52     78.49 o 
 -19   1  10      517.18      572.25     48.56 o 
 -17   1  10      507.34      476.43     47.08 o 
 -15   1  10        3.36      -19.70     37.61 o 
 -13   1  10       43.26       41.83     33.73 o 
 -11   1  10      102.32      110.06     30.55 o 
  -9   1  10     4353.76     4484.62     99.58 o 
  -7   1  10      768.53      805.56     37.06 o 
  -5   1  10     1384.73     1348.56     52.97 o 
  -3   1  10      208.61      216.55     34.93 o 
  -1   1  10     2527.66     2620.93     82.55 o 
   1   1  10     2607.27     2744.18    101.99 o 
   3   1  10     1946.95     1875.90     84.47 o 
   5   1  10     1276.80     1067.41     88.47 o 
   7   1  10       14.48       -6.50     58.10 o 
   9   1  10     1688.51     1879.07    103.11 o 
  11   1  10     1267.33     1292.21    119.73 o 
  13   1  10      828.02     1077.47    135.53 o 
  15   1  10       39.76      174.69    103.44 o 
  17   1  10        1.04       43.24    112.42 o 
  19   1  10      175.96      340.50    122.93 o 
  21   1  10      346.42      358.60    138.29 o 
 -32   2  10       22.80       97.62     68.71 o 
 -30   2  10       64.84      109.11     67.96 o 
 -28   2  10      194.79      179.83     63.84 o 
 -26   2  10       58.01       93.88     55.99 o 
 -24   2  10      169.16      152.56     55.60 o 
 -22   2  10       53.32       62.34     50.81 o 
 -20   2  10      107.74      102.48     50.43 o 
 -18   2  10      460.79      563.22     47.54 o 
 -16   2  10      716.75      514.75     45.84 o 
 -14   2  10       57.59       35.84     34.19 o 
 -12   2  10     1417.78     1531.57     49.06 o 
 -10   2  10     1930.78     1805.07     60.26 o 
  -8   2  10      358.69      454.76     34.41 o 
  -6   2  10       80.23      110.20     28.91 o 
  -4   2  10      155.60       75.43     34.26 o 
  -2   2  10       43.92       44.79     37.80 o 
   0   2  10      638.69      656.95     51.54 o 
   2   2  10       68.63      166.37     54.28 o 
   4   2  10        4.02       83.54     53.80 o 
   6   2  10     1234.84     1224.25     91.11 o 
   8   2  10       65.46      108.46     70.99 o 
  10   2  10      499.81      496.48     82.97 o 
  12   2  10        1.86      186.73    118.58 o 
  14   2  10      321.13      353.74    158.63 o 
  16   2  10      287.08      495.81    158.63 o 
  18   2  10      211.30      170.05    129.36 o 
  20   2  10       70.27      253.97    129.58 o 
 -31   3  10       29.94      130.31     69.41 o 
 -29   3  10      296.28      313.60     70.32 o 
 -27   3  10       20.60      112.77     59.83 o 
 -25   3  10      505.46      433.70     64.40 o 
 -23   3  10     1213.23     1114.66     74.20 o 
 -21   3  10     1483.53     1564.63     79.60 o 
 -19   3  10      317.08      350.99     53.27 o 
 -17   3  10       60.16       32.07     46.02 o 
 -15   3  10       22.20       24.80     38.80 o 
 -13   3  10      535.84      386.33     39.31 o 
 -11   3  10     1155.50     1301.09     48.95 o 
  -9   3  10      431.09      408.61     33.53 o 
  -7   3  10      295.69      319.08     31.73 o 
  -5   3  10      217.74      250.79     35.77 o 
  -3   3  10      194.73      239.43     40.75 o 
  -1   3  10     4111.70     3781.86     85.46 o 
   1   3  10     2094.93     2511.57     85.54 o 
   3   3  10      631.86      509.68     61.86 o 
   5   3  10       63.44      161.71     58.52 o 
   7   3  10      970.59     1042.08     85.32 o 
   9   3  10     2480.82     2620.01    121.59 o 
  11   3  10      286.38      274.52     80.53 o 
  13   3  10       19.11      118.57     96.90 o 
  15   3  10      785.32      883.64    120.86 o 
  17   3  10       22.93      119.33    109.58 o 
  19   3  10       14.71     -100.66    115.19 o 
 -30   4  10        1.80        5.45     71.13 o 
 -28   4  10      595.54      502.27     77.36 o 
 -26   4  10     1020.15     1036.90     77.91 o 
 -24   4  10      119.03      124.04     56.28 o 
 -22   4  10       60.58       87.92     55.52 o 
 -20   4  10      630.60      603.65     65.41 o 
 -18   4  10      826.94      779.69     58.20 o 
 -16   4  10     6312.56     6074.67    119.71 o 
 -14   4  10     5082.59     4876.94    108.07 o 
 -12   4  10     1944.31     1940.41     85.02 o 
 -10   4  10        2.12       30.17     33.80 o 
  -8   4  10      969.89      870.58     50.21 o 
  -6   4  10     2276.98     2429.59     65.63 o 
  -4   4  10     3546.49     3537.11     82.34 o 
  -2   4  10     2015.12     1844.52     62.07 o 
   0   4  10     1165.19     1248.92     61.59 o 
   2   4  10       31.98       59.65     45.49 o 
   4   4  10      208.58      168.36     55.72 o 
   6   4  10      602.96      607.98     77.00 o 
   8   4  10      939.15      821.04     85.26 o 
  10   4  10       22.56        4.87     72.26 o 
  12   4  10      686.06      832.55     92.44 o 
  14   4  10     3372.09     4038.84    203.63 o 
  16   4  10      776.29      875.61    125.22 o 
  18   4  10      912.71     1196.96    140.16 o 
  20   4  10       43.45      100.40    123.92 o 
 -31   5  10      102.92      141.99     74.52 o 
 -29   5  10      226.75      342.60     69.67 o 
 -27   5  10        0.35      -57.63     57.63 o 
 -25   5  10      130.83      198.45     60.44 o 
 -23   5  10      921.21      854.77     71.47 o 
 -21   5  10     1225.35     1289.04     78.81 o 
 -19   5  10      955.89      824.82     66.47 o 
 -17   5  10      676.12      831.65     60.38 o 
 -15   5  10     1917.05     1686.61     73.13 o 
 -13   5  10     1935.44     1718.85     77.02 o 
 -11   5  10      144.84      185.53     45.71 o 
  -9   5  10     2650.50     2608.73     77.69 o 
  -7   5  10      219.22      139.85     40.00 o 
  -5   5  10       42.26       50.29     42.54 o 
  -3   5  10      941.11      886.79     48.68 o 
  -1   5  10       79.80      180.04     45.92 o 
   1   5  10     1171.21     1117.80     68.97 o 
   3   5  10      161.28       84.67     66.69 o 
   5   5  10        3.33        9.77     62.19 o 
   7   5  10      959.22     1321.92     93.58 o 
   9   5  10      448.89      508.05     78.21 o 
  11   5  10      504.28      510.66    112.38 o 
  13   5  10       82.77      -18.43     93.64 o 
  15   5  10        8.10      136.45    105.48 o 
  17   5  10      139.71      255.65    147.85 o 
  19   5  10      276.00      349.14    126.27 o 
 -30   6  10       12.95       95.12     67.14 o 
 -28   6  10      240.11      191.85     67.73 o 
 -26   6  10       47.64       30.80     60.54 o 
 -24   6  10       90.15      221.20     61.21 o 
 -22   6  10      177.80       95.01     92.03 o 
 -20   6  10       81.26       72.56     55.71 o 
 -18   6  10       43.57        8.83     46.30 o 
 -16   6  10     1027.29      895.55     59.42 o 
 -14   6  10      719.43      874.72     59.20 o 
 -12   6  10      751.20      666.84     55.18 o 
 -10   6  10      262.39      283.21     47.63 o 
  -8   6  10      118.08      161.98     40.46 o 
  -6   6  10      561.03      544.15     59.51 o 
  -4   6  10      920.01      992.33     77.43 o 
  -2   6  10      388.63      450.38     68.11 o 
   0   6  10      499.78      367.33     55.12 o 
   2   6  10      973.86     1134.39     70.64 o 
   4   6  10     2222.43     2130.70    116.03 o 
   6   6  10       30.37      107.00     64.54 o 
   8   6  10       11.39       58.32     69.93 o 
  10   6  10       66.67      153.24     74.08 o 
  12   6  10       28.52      -15.73     75.82 o 
  14   6  10      460.91      386.69    109.84 o 
  16   6  10      189.14      174.90    243.33 o 
  18   6  10      273.59      318.46    125.11 o 
 -29   7  10      199.87      292.96     70.82 o 
 -27   7  10       10.60      -46.40     63.54 o 
 -25   7  10       14.22       44.33     61.26 o 
 -23   7  10       87.49      152.97     70.39 o 
 -21   7  10      355.88      346.95     62.13 o 
 -19   7  10       23.86      149.76     56.89 o 
 -17   7  10        0.45       53.74     49.57 o 
 -15   7  10        3.57       72.68     48.43 o 
 -13   7  10     6510.77     6271.56    123.25 o 
 -11   7  10     2851.41     2552.25     86.04 o 
  -9   7  10      375.38      408.47     45.65 o 
  -7   7  10      295.66      288.51     56.04 o 
  -5   7  10      272.84      185.73     79.64 o 
  -3   7  10     1465.33     1496.62    100.11 o 
  -1   7  10      299.42      314.38     65.36 o 
   1   7  10      104.21      142.75     66.37 o 
   3   7  10      540.15      612.63     75.86 o 
   5   7  10      191.79      136.77     58.10 o 
   7   7  10       19.01       50.43     69.31 o 
   9   7  10       93.67       42.79     71.62 o 
  11   7  10     1869.34     1875.97    180.81 o 
  13   7  10       65.53      188.87     83.54 o 
  15   7  10      122.28      127.40    105.21 o 
  17   7  10      686.16      698.41    126.73 o 
 -28   8  10       13.30       47.13     65.81 o 
 -26   8  10      613.24      528.35     72.42 o 
 -24   8  10     1281.90     1131.04     79.04 o 
 -22   8  10       86.44       73.44     58.37 o 
 -20   8  10        9.40        2.65     54.89 o 
 -18   8  10      789.08      784.78     91.58 o 
 -16   8  10     2297.78     2059.71     78.33 o 
 -14   8  10       35.56       66.87     48.62 o 
 -12   8  10     1949.41     1860.36     75.15 o 
 -10   8  10      861.52      813.41     57.88 o 
  -8   8  10      997.45      984.81     68.75 o 
  -6   8  10      895.45      898.91     80.37 o 
  -4   8  10      319.89      457.09     80.87 o 
  -2   8  10      804.09      947.62     82.38 o 
   0   8  10      353.05      337.45     69.02 o 
   2   8  10      884.69      838.18     82.90 o 
   4   8  10     3494.72     3390.64    185.26 o 
   6   8  10     2873.92     2991.90    136.19 o 
   8   8  10     1265.55     1370.56    115.37 o 
  10   8  10        4.85       12.47    115.50 o 
  12   8  10      223.24      159.14     81.80 o 
  14   8  10      869.91      928.41    103.60 o 
  16   8  10      711.60      549.70    226.39 o 
 -27   9  10        1.05       28.70     79.74 o 
 -25   9  10      144.88      177.10     66.10 o 
 -23   9  10      336.24      203.02     64.31 o 
 -21   9  10      617.88      507.75     67.18 o 
 -19   9  10      175.95      125.73     59.62 o 
 -17   9  10      277.70      287.54     59.49 o 
 -15   9  10       63.49       59.46     56.33 o 
 -13   9  10       11.55       63.21     49.51 o 
 -11   9  10       77.42       86.90     48.77 o 
  -9   9  10       52.72       40.91     55.75 o 
  -7   9  10     1346.11     1186.35     87.10 o 
  -5   9  10      553.96      512.18     75.07 o 
  -3   9  10     3342.99     3299.96    165.98 o 
  -1   9  10     1986.23     1877.13    101.88 o 
   1   9  10     3178.05     3262.66    144.66 o 
   3   9  10      709.49      800.15     83.54 o 
   5   9  10       93.16       59.62     69.84 o 
   7   9  10       98.39       26.06     73.52 o 
   9   9  10      952.88      905.98    108.83 o 
  11   9  10      645.41      708.22    106.72 o 
  13   9  10       94.05      165.87    189.43 o 
  15   9  10        0.30      194.05    147.85 o 
 -26  10  10       44.26       46.51     63.82 o 
 -24  10  10       21.09      172.05     67.35 o 
 -22  10  10        2.63       75.48     75.13 o 
 -20  10  10      123.99      242.15     65.60 o 
 -18  10  10      930.65      834.87     74.35 o 
 -16  10  10      163.87      157.22     59.51 o 
 -14  10  10       29.47       32.47     55.24 o 
 -12  10  10     1144.70     1199.71     76.63 o 
 -10  10  10      118.31      122.73     70.43 o 
  -8  10  10      524.11      570.67     77.14 o 
  -6  10  10        0.96      -76.22     76.22 o 
  -4  10  10      206.93      231.60     72.13 o 
  -2  10  10      183.21      168.42     70.35 o 
   0  10  10        1.35       93.89     67.88 o 
   2  10  10       26.80       99.92     69.22 o 
   4  10  10       12.81       68.54     69.17 o 
   6  10  10      504.98      468.43     80.02 o 
   8  10  10       49.63       82.41     93.94 o 
  10  10  10      136.76      131.76     92.54 o 
  12  10  10       15.07      -10.83    132.45 o 
  14  10  10      103.65      134.00    147.85 o 
 -23  11  10      121.58       70.40     65.20 o 
 -21  11  10      707.52      693.51    104.92 o 
 -19  11  10      210.68      265.89     66.99 o 
 -17  11  10      141.22      147.47     63.12 o 
 -15  11  10      437.87      524.71     79.22 o 
 -13  11  10      248.70      285.18     70.67 o 
 -11  11  10      208.10      294.61     78.59 o 
  -9  11  10        9.40       42.35     99.28 o 
  -7  11  10        1.10       23.18     70.58 o 
  -5  11  10      871.31      923.12    101.85 o 
  -3  11  10       58.85      256.40     74.57 o 
  -1  11  10       79.93      116.96    100.21 o 
   1  11  10      101.08      224.58     80.65 o 
   3  11  10       16.14       11.15     70.75 o 
   5  11  10       49.48      -31.00    103.04 o 
   7  11  10     1010.41     1344.61    123.75 o 
   9  11  10      164.85      132.59    129.36 o 
  11  11  10      423.92      594.33    155.55 o 
  13  11  10       75.78       15.37    100.12 o 
 -22  12  10        2.65       -9.79     65.47 o 
 -20  12  10       17.52       34.81     63.24 o 
 -18  12  10       74.36      118.22     73.75 o 
 -16  12  10     1960.80     2125.69    112.22 o 
 -14  12  10     1133.77     1039.55    142.66 o 
 -12  12  10      153.57      167.64     96.02 o 
 -10  12  10       66.29      137.54    192.51 o 
  -8  12  10      789.63      641.04     81.76 o 
  -6  12  10     1295.50     1476.60    119.35 o 
  -4  12  10     1478.64     1478.42     98.56 o 
  -2  12  10      128.88      156.89     72.92 o 
   0  12  10       56.24      189.37     73.28 o 
   2  12  10      716.33      877.89     91.41 o 
   4  12  10      288.10      295.40     92.13 o 
   6  12  10     1164.22     1320.30    102.13 o 
   8  12  10      395.30      497.24    181.09 o 
  10  12  10        1.01      143.23     95.83 o 
 -19  13  10      632.63      675.26     91.09 o 
 -17  13  10        3.87      -27.27     72.22 o 
 -15  13  10       77.31       57.55     84.71 o 
 -13  13  10        8.27      -29.00     94.57 o 
 -11  13  10      936.23     1060.36    120.16 o 
  -9  13  10       58.76      119.19     75.74 o 
  -7  13  10      351.48      336.98     85.96 o 
  -5  13  10        8.84       50.04     76.05 o 
  -3  13  10      695.30      761.09     88.28 o 
  -1  13  10      933.85      852.95     90.57 o 
   1  13  10      150.30      246.49     80.10 o 
   3  13  10     1591.09     1786.02    111.98 o 
   5  13  10        3.98      139.82     80.41 o 
   7  13  10      301.92      329.74    145.88 o 
   9  13  10      600.88      696.38     97.67 o 
 -16  14  10       90.78      171.03     78.08 o 
 -14  14  10       18.03       80.22     99.06 o 
 -12  14  10       45.94      -65.19     97.65 o 
 -10  14  10       10.47       18.01     77.64 o 
  -8  14  10      250.16      224.40     81.56 o 
  -6  14  10      458.60      296.81     83.75 o 
  -4  14  10        0.62       73.15     88.39 o 
  -2  14  10       15.72        7.91     75.77 o 
   0  14  10        2.12      -82.23     82.23 o 
   2  14  10       52.86      115.46    135.39 o 
   4  14  10       17.72       61.11    110.47 o 
   6  14  10       86.36      123.41     83.72 o 
 -13  15  10       92.45      138.61    102.36 o 
 -11  15  10      157.76      123.27    105.06 o 
  -9  15  10      400.73      643.30     95.44 o 
  -7  15  10      181.88      309.08    145.45 o 
  -5  15  10       32.26      150.08     78.29 o 
  -3  15  10       85.26      208.63     80.05 o 
  -1  15  10      520.56      617.49     91.28 o 
   1  15  10       22.37      139.13     82.63 o 
 -29   1  11      284.49      407.13     74.65 o 
 -27   1  11      900.31      957.79     93.81 o 
 -25   1  11      904.02      976.88     97.36 o 
 -23   1  11      111.01      118.44     54.91 o 
 -21   1  11      507.49      535.49     58.93 o 
 -19   1  11      121.56      144.90     45.06 o 
 -17   1  11      108.94      143.28     41.69 o 
 -15   1  11     1215.73     1199.07     50.65 o 
 -13   1  11       56.38       96.03     33.24 o 
 -11   1  11       65.94       62.32     32.74 o 
  -9   1  11     3564.40     3267.08     71.87 o 
  -7   1  11       15.76      -17.97     33.50 o 
  -5   1  11     2192.33     2142.20     74.16 o 
  -3   1  11      525.65      678.83     64.50 o 
  -1   1  11      835.04      736.56     67.53 o 
   1   1  11       69.40      234.23     63.57 o 
   3   1  11        6.53       94.65     58.40 o 
   5   1  11     2101.27     2203.55     94.23 o 
   7   1  11     2369.80     2401.62    100.76 o 
   9   1  11     3002.63     3045.23    141.39 o 
  11   1  11      327.90      356.52    104.47 o 
  13   1  11       16.97      175.94    106.65 o 
  15   1  11      631.08      770.45    128.44 o 
  17   1  11       45.35       45.93    123.04 o 
 -28   2  11       75.72       57.20     64.83 o 
 -26   2  11        6.49       34.76     67.13 o 
 -24   2  11      398.32      369.77     85.76 o 
 -22   2  11      451.40      364.99     63.37 o 
 -20   2  11      721.14      677.21     76.02 o 
 -18   2  11     1685.50     1770.03     84.40 o 
 -16   2  11     1512.08     1563.88     55.77 o 
 -14   2  11      191.58      270.96     38.03 o 
 -12   2  11      596.96      514.41     38.31 o 
 -10   2  11      207.75      189.25     34.38 o 
  -8   2  11     2297.50     2684.10     68.33 o 
  -6   2  11      831.95      896.13     48.10 o 
  -4   2  11      406.89      440.22     46.32 o 
  -2   2  11     1664.64     1633.67     84.02 o 
   0   2  11      210.12      295.44     60.76 o 
   2   2  11     3230.90     2973.19    182.53 o 
   4   2  11     2496.23     2565.24    147.90 o 
   6   2  11     4054.61     4140.93    260.88 o 
   8   2  11       41.72       13.19     75.07 o 
  10   2  11      617.35      609.05    107.98 o 
  12   2  11     1667.52     1523.17    134.98 o 
  14   2  11       61.03      239.26    112.02 o 
  16   2  11      574.02      591.74    172.49 o 
 -29   3  11      256.50      302.94     71.69 o 
 -27   3  11        9.73      -33.86     60.76 o 
 -25   3  11      774.81      751.80     79.06 o 
 -23   3  11       84.21       54.71     57.21 o 
 -21   3  11      413.07      500.53     65.89 o 
 -19   3  11      360.94      258.02     58.89 o 
 -17   3  11      928.99      789.17     61.87 o 
 -15   3  11      400.41      377.87     51.59 o 
 -13   3  11     1880.51     1685.73     55.35 o 
 -11   3  11      661.23      665.30     39.87 o 
  -9   3  11      291.29      245.81     36.67 o 
  -7   3  11     1363.21     1284.91     53.16 o 
  -5   3  11       25.17      -23.90     40.59 o 
  -3   3  11     3617.25     3528.09     87.93 o 
  -1   3  11     1078.20     1037.16     71.57 o 
   1   3  11        4.82      -54.22     54.22 o 
   3   3  11       39.67       91.54     59.60 o 
   5   3  11       78.02      -60.41     60.41 o 
   7   3  11       45.72       25.70     71.62 o 
   9   3  11      266.76      294.71     99.96 o 
  11   3  11       30.12       44.19     82.90 o 
  13   3  11      109.26      135.46    106.65 o 
  15   3  11      753.09      797.03    178.65 o 
 -28   4  11      190.86      156.68     80.47 o 
 -26   4  11        8.77      130.73     74.69 o 
 -24   4  11       17.41        0.72     59.68 o 
 -22   4  11      168.40      158.53     60.26 o 
 -20   4  11      525.59      495.60     65.29 o 
 -18   4  11        2.00      -27.31     52.11 o 
 -16   4  11      272.56      186.10     51.16 o 
 -14   4  11        2.97       74.94     54.52 o 
 -12   4  11     1184.51     1082.04     56.87 o 
 -10   4  11      314.86      300.31     44.54 o 
  -8   4  11       24.09       -7.94     47.98 o 
  -6   4  11      783.33      688.88     56.25 o 
  -4   4  11      474.93      481.00     48.01 o 
  -2   4  11     1158.43     1186.19     64.59 o 
   0   4  11      569.14      483.55     62.98 o 
   2   4  11      205.53      220.01     80.02 o 
   4   4  11      366.33      281.46     63.90 o 
   6   4  11      464.78      377.84     77.64 o 
   8   4  11      193.73      167.82     75.09 o 
  10   4  11      194.49      191.14     82.94 o 
  12   4  11      208.38      238.54     90.09 o 
  14   4  11      123.96      202.30    115.37 o 
  16   4  11      107.15      126.06    118.68 o 
 -27   5  11       28.48       96.90     64.71 o 
 -25   5  11      107.93      131.98     64.39 o 
 -23   5  11      109.43      191.39     61.41 o 
 -21   5  11       72.71       54.68     59.55 o 
 -19   5  11       31.58      -16.72     71.13 o 
 -17   5  11       65.80       67.42     54.37 o 
 -15   5  11      918.97     1086.29     64.96 o 
 -13   5  11      303.57      336.90     50.19 o 
 -11   5  11      461.71      509.88     49.58 o 
  -9   5  11      117.79       86.19     64.89 o 
  -7   5  11       15.66       18.70     53.68 o 
  -5   5  11      466.68      395.77     59.50 o 
  -3   5  11      495.56      601.04     73.49 o 
  -1   5  11      192.50      311.87     59.37 o 
   1   5  11       11.87       33.12     54.80 o 
   3   5  11       37.17      221.10     73.09 o 
   5   5  11      404.86      532.03    107.98 o 
   7   5  11      347.21      395.71     88.23 o 
   9   5  11     1628.42     1725.36    111.95 o 
  11   5  11        8.25        2.26     85.32 o 
  13   5  11      481.70      417.63    116.38 o 
  15   5  11       25.51      262.48    120.75 o 
 -26   6  11      318.21      318.37     69.81 o 
 -24   6  11       46.26       57.98     63.38 o 
 -22   6  11      305.05      307.81     67.58 o 
 -20   6  11      704.38      606.24     70.23 o 
 -18   6  11      622.93      614.42     65.81 o 
 -16   6  11     1055.21     1093.75     73.52 o 
 -14   6  11      289.21      359.26     55.50 o 
 -12   6  11        5.19       92.29     54.81 o 
 -10   6  11     1298.75     1101.87     80.02 o 
  -8   6  11      830.76      969.78     73.11 o 
  -6   6  11     3360.15     3381.64    171.61 o 
  -4   6  11       29.19       96.51     65.80 o 
  -2   6  11      393.36      428.66     73.31 o 
   0   6  11     2342.48     2332.70    186.83 o 
   2   6  11     1331.81     1620.26    150.93 o 
   4   6  11      435.04      607.89    101.90 o 
   6   6  11        2.74       31.87     75.98 o 
   8   6  11       67.36      169.24     79.90 o 
  10   6  11      837.03      856.65     98.98 o 
  12   6  11      578.21      527.06     95.90 o 
  14   6  11      215.32      421.42    119.73 o 
 -25   7  11      203.25      146.08     66.66 o 
 -23   7  11      799.41      677.76     75.37 o 
 -21   7  11      170.05       91.06     61.58 o 
 -19   7  11      703.17      737.42     70.81 o 
 -17   7  11      943.22      821.20    132.04 o 
 -15   7  11      641.81      579.34     67.56 o 
 -13   7  11     1222.96     1123.21     66.04 o 
 -11   7  11      605.68      598.75     68.75 o 
  -9   7  11      254.77      204.44     61.80 o 
  -7   7  11      440.55      537.61     77.00 o 
  -5   7  11        5.92      -10.21     66.28 o 
  -3   7  11     1210.56     1283.17     92.85 o 
  -1   7  11     1423.97     1553.18     98.59 o 
   1   7  11      311.71      324.26     75.19 o 
   3   7  11       93.40       43.86     90.37 o 
   5   7  11       60.85      193.27     94.72 o 
   7   7  11      931.60     1007.26    118.68 o 
   9   7  11       82.03      125.99    101.12 o 
  11   7  11     1367.96     1346.95    112.62 o 
  13   7  11       21.07       89.08     92.16 o 
 -24   8  11        0.04      -13.44     73.36 o 
 -22   8  11        8.27       16.81     62.58 o 
 -20   8  11      236.87      169.80     72.47 o 
 -18   8  11       36.38       36.94     58.86 o 
 -16   8  11        8.22      -10.67     56.71 o 
 -14   8  11        0.39       53.65    100.47 o 
 -12   8  11      150.14       59.38     59.54 o 
 -10   8  11       97.76       91.51    111.14 o 
  -8   8  11        0.86       42.09     69.35 o 
  -6   8  11       12.53        4.67     67.53 o 
  -4   8  11      270.50      490.06     77.64 o 
  -2   8  11        2.67       61.16     70.52 o 
   0   8  11      362.63      466.10     78.83 o 
   2   8  11      241.62      370.09     84.33 o 
   4   8  11      239.09      254.06     96.90 o 
   6   8  11        6.02       -8.73    107.80 o 
   8   8  11        5.10      177.17    102.09 o 
  10   8  11      132.56      143.35    181.73 o 
  12   8  11        0.18        3.08    117.04 o 
 -23   9  11      758.59      680.86    109.37 o 
 -21   9  11        2.13       42.13     64.30 o 
 -19   9  11      422.93      399.66     68.32 o 
 -17   9  11       35.79        0.32     60.66 o 
 -15   9  11     1067.06     1005.75     76.53 o 
 -13   9  11     1769.84     1773.07    105.25 o 
 -11   9  11        6.75      110.41     93.76 o 
  -9   9  11        1.89      149.81     72.04 o 
  -7   9  11      478.46      600.37     82.90 o 
  -5   9  11      371.37      527.56     82.20 o 
  -3   9  11       53.90      156.47     75.07 o 
  -1   9  11        3.03       -4.01     71.66 o 
   1   9  11      141.07      261.21     74.57 o 
   3   9  11       46.20      117.94     78.19 o 
   5   9  11       22.20       26.18     91.40 o 
   7   9  11      272.19      319.48    102.30 o 
   9   9  11      332.98      483.85    109.97 o 
  11   9  11      497.03      597.39    284.91 o 
 -22  10  11       12.88       62.89     65.47 o 
 -20  10  11      776.04      844.11     78.30 o 
 -18  10  11     1065.45     1032.75     82.54 o 
 -16  10  11       77.80      168.74     72.02 o 
 -14  10  11      150.63       52.67     97.72 o 
 -12  10  11       17.63       60.21     88.98 o 
 -10  10  11     1002.17      903.82     92.22 o 
  -8  10  11       12.15       84.35     73.08 o 
  -6  10  11      281.07      378.65     81.54 o 
  -4  10  11       41.83       67.11     74.21 o 
  -2  10  11       35.15       92.26     75.82 o 
   0  10  11     2146.69     2111.83    113.70 o 
   2  10  11      175.31      246.06     84.86 o 
   4  10  11     1957.89     2101.46    116.66 o 
   6  10  11       38.71      102.20    166.33 o 
   8  10  11       18.98      132.58    127.82 o 
  10  10  11      401.13      354.94    204.83 o 
 -19  11  11        0.08      -24.81    133.82 o 
 -17  11  11        4.07      -54.98     75.61 o 
 -15  11  11      685.76      599.96    157.09 o 
 -13  11  11      421.74      432.82    108.83 o 
 -11  11  11       19.32       46.82     86.25 o 
  -9  11  11      591.10      579.09     90.14 o 
  -7  11  11        9.78       12.59     84.88 o 
  -5  11  11      230.29      307.36     82.21 o 
  -3  11  11      130.24      171.05     78.18 o 
  -1  11  11      720.08      767.39     92.74 o 
   1  11  11      803.76      791.53    113.24 o 
   3  11  11       54.85       37.52     79.97 o 
   5  11  11        3.88      164.17     83.55 o 
   7  11  11      409.33      294.81    118.58 o 
 -16  12  11       29.74      149.32    108.83 o 
 -14  12  11        1.63      -74.47    198.67 o 
 -12  12  11      266.76      107.29     87.97 o 
 -10  12  11       65.06      259.29    112.40 o 
  -8  12  11      141.79       82.56     81.02 o 
  -6  12  11       63.58      107.47     82.84 o 
  -4  12  11      137.90      302.63     84.39 o 
  -2  12  11      372.28      406.41    131.37 o 
   0  12  11      170.35      180.90     84.70 o 
   2  12  11      286.14      290.91     88.43 o 
   4  12  11        1.40       -8.35     84.73 o 
 -13  13  11      339.00      237.58    113.00 o 
 -11  13  11       10.45       56.93     83.55 o 
  -9  13  11        3.78      -17.16     82.02 o 
  -7  13  11        0.25      188.30     86.92 o 
  -5  13  11       11.61      150.30     84.39 o 
  -3  13  11      754.63      793.48     96.30 o 
  -1  13  11      112.22      112.49     98.36 o 
   1  13  11      330.15      366.03    105.15 o 
 -26   0  12       15.34       92.48     93.35 o 
 -24   0  12     1826.16     1701.33    134.56 o 
 -22   0  12      316.12      359.77     99.90 o 
 -20   0  12     1198.79     1077.56     89.62 o 
 -18   0  12     1757.28     1750.78     87.57 o 
 -16   0  12        1.92       79.36     55.52 o 
 -14   0  12     1949.10     1802.63     75.93 o 
 -12   0  12     3637.39     3327.98    142.26 o 
 -10   0  12     1177.93     1259.06     73.27 o 
  -8   0  12       58.39      164.51     53.33 o 
  -6   0  12     1343.86     1240.10    111.01 o 
  -4   0  12      436.79      534.87     94.72 o 
  -2   0  12      389.57      472.39     98.56 o 
   0   0  12     3687.29     3926.33    375.77 o 
   2   0  12      389.54      257.85    172.49 o 
   4   0  12     2456.34     2193.08    234.09 o 
   6   0  12       37.19       65.70     98.94 o 
   8   0  12       20.07      -60.06    328.03 o 
  10   0  12     1492.12     1315.21    194.05 o 
  12   0  12       80.36      425.06    172.49 o 
 -25   1  12        3.79       19.71     59.66 o 
 -23   1  12      137.04      235.85     61.18 o 
 -21   1  12        0.06       98.18     67.80 o 
 -19   1  12      358.15      365.89     53.23 o 
 -17   1  12      379.50      383.55     44.38 o 
 -15   1  12      716.32      759.77     48.42 o 
 -13   1  12      547.44      605.32     45.43 o 
 -11   1  12      129.57      224.52     39.65 o 
  -9   1  12      596.68      544.06     42.97 o 
  -7   1  12       80.64      106.13     44.03 o 
  -5   1  12      600.96      635.32     67.66 o 
  -3   1  12      132.06      177.27     74.69 o 
  -1   1  12       37.00       59.22     61.41 o 
   1   1  12        6.40      -37.20     61.49 o 
   3   1  12      117.68      127.77     65.41 o 
   5   1  12      131.00      130.47     80.91 o 
   7   1  12      757.94      717.86     83.52 o 
   9   1  12      100.96       92.40     91.47 o 
  11   1  12        4.96      329.57    115.43 o 
 -26   2  12       76.26      170.16     76.43 o 
 -24   2  12        1.51      105.68     96.93 o 
 -22   2  12      123.32      168.05     57.66 o 
 -20   2  12       22.71       19.63     54.50 o 
 -18   2  12        7.85       44.35     53.52 o 
 -16   2  12       32.63       86.81     47.37 o 
 -14   2  12      102.44      128.80     48.51 o 
 -12   2  12        2.03      159.82     39.65 o 
 -10   2  12        9.45      113.13     40.02 o 
  -8   2  12      488.15      512.84     51.44 o 
  -6   2  12       21.81       49.78     45.03 o 
  -4   2  12       26.71      119.04     59.16 o 
  -2   2  12      321.68      310.87     80.47 o 
   0   2  12      183.46      243.69     65.20 o 
   2   2  12        0.88       18.89     64.02 o 
   4   2  12      970.00      766.10     79.56 o 
   6   2  12       83.27       66.90     95.83 o 
   8   2  12      499.81      484.21     93.58 o 
  10   2  12       76.55      -83.92    101.82 o 
  12   2  12      136.34      288.15    118.56 o 
 -25   3  12        4.33      106.85     65.28 o 
 -23   3  12       31.77       93.08     62.94 o 
 -21   3  12        6.91       21.42     60.51 o 
 -19   3  12        2.69       14.34     53.72 o 
 -17   3  12      291.96      346.67     57.14 o 
 -15   3  12      546.82      500.01     53.83 o 
 -13   3  12      803.54      819.62     56.40 o 
 -11   3  12      198.39      281.95     47.67 o 
  -9   3  12       35.05       74.52     49.20 o 
  -7   3  12     1284.83     1270.15     62.70 o 
  -5   3  12      496.36      614.56     58.80 o 
  -3   3  12       13.20      174.82     60.91 o 
  -1   3  12       10.68       -9.24     85.36 o 
   1   3  12        4.08       29.40     61.86 o 
   3   3  12      292.65      648.31     85.34 o 
   5   3  12       18.40       17.04     98.35 o 
   7   3  12      118.87      122.90     93.58 o 
   9   3  12      129.08       46.34     87.94 o 
  11   3  12       85.45      172.49    113.19 o 
 -24   4  12       67.48      116.23     70.69 o 
 -22   4  12      294.60      242.21     64.46 o 
 -20   4  12      590.99      574.23     70.98 o 
 -18   4  12      845.86      758.86     72.48 o 
 -16   4  12       24.42       45.89     56.78 o 
 -14   4  12      134.30      130.74     56.96 o 
 -12   4  12      251.43      267.09     49.25 o 
 -10   4  12      600.60      668.10     67.98 o 
  -8   4  12      409.26      648.64     68.49 o 
  -6   4  12      117.29      107.96     56.67 o 
  -4   4  12        4.09       73.97     59.87 o 
  -2   4  12      751.19      933.63     87.38 o 
   0   4  12     1443.31     1641.60     89.62 o 
   2   4  12      517.38      575.81     72.12 o 
   4   4  12       10.00       49.14     76.35 o 
   6   4  12       44.86      187.45    117.51 o 
   8   4  12      763.82      832.24    102.30 o 
  10   4  12      273.15      345.73    124.69 o 
 -23   5  12      294.43      281.64     69.80 o 
 -21   5  12        0.11       11.85     63.33 o 
 -19   5  12     1235.64     1015.77     80.65 o 
 -17   5  12      146.84      166.75     61.97 o 
 -15   5  12      906.93      976.96     68.01 o 
 -13   5  12      613.56      660.22     62.14 o 
 -11   5  12       98.27       37.48     59.02 o 
  -9   5  12      425.21      150.73     78.69 o 
  -7   5  12      590.27      796.39    101.81 o 
  -5   5  12     2165.98     2187.27    196.11 o 
  -3   5  12      414.90      301.38     77.01 o 
  -1   5  12       49.08       -1.65     91.40 o 
   1   5  12      605.81      740.39    109.84 o 
   3   5  12      382.37      365.83     82.06 o 
   5   5  12     1180.93     1384.46    105.62 o 
   7   5  12      265.12      305.23     85.94 o 
   9   5  12      253.51      270.57     94.22 o 
  11   5  12      223.51       61.60    166.33 o 
 -22   6  12        0.08       63.66     65.44 o 
 -20   6  12       41.43      144.54     66.06 o 
 -18   6  12       75.98      159.83     68.02 o 
 -16   6  12      232.64      231.32     64.89 o 
 -14   6  12       56.98      127.69     66.05 o 
 -12   6  12        0.28       47.55     60.47 o 
 -10   6  12      362.55      368.48     68.44 o 
  -8   6  12        5.51      -12.65     73.45 o 
  -6   6  12       43.35      117.99     75.73 o 
  -4   6  12      234.16      261.80     75.70 o 
  -2   6  12      785.96      688.88     86.46 o 
   0   6  12      456.75      505.29    105.61 o 
   2   6  12       42.87       63.05     94.72 o 
   4   6  12       15.08      132.71    102.30 o 
   6   6  12      347.52      353.01    111.01 o 
   8   6  12       70.61       55.13    106.45 o 
  10   6  12       98.44      304.93    175.57 o 
 -21   7  12      109.37      177.47     79.48 o 
 -19   7  12      302.63      344.77    107.09 o 
 -17   7  12      463.59      511.25     80.90 o 
 -15   7  12       34.72       35.44     59.46 o 
 -13   7  12       32.65      -63.10     63.10 o 
 -11   7  12      801.22      892.06     81.36 o 
  -9   7  12       23.47       67.51     88.10 o 
  -7   7  12       57.03       52.48     74.57 o 
  -5   7  12       66.01      179.52     76.30 o 
  -3   7  12      277.58      435.34    108.42 o 
  -1   7  12       18.73      113.33     74.91 o 
   1   7  12      258.73      424.63    105.48 o 
   3   7  12       14.45      147.71    102.30 o 
   5   7  12      318.10      288.73    108.83 o 
   7   7  12        2.34       63.25    141.69 o 
 -20   8  12      908.55      929.40    118.92 o 
 -18   8  12       96.89      311.83     71.45 o 
 -16   8  12       57.27       23.03     64.93 o 
 -14   8  12      438.19      382.48     79.87 o 
 -12   8  12     2372.09     2084.06    100.47 o 
 -10   8  12     2100.09     2486.30    125.51 o 
  -8   8  12     2649.41     2923.67    223.76 o 
  -6   8  12       35.64       93.25     78.21 o 
  -4   8  12      198.28      238.28     80.53 o 
  -2   8  12      419.29      445.31    131.10 o 
   0   8  12      162.37      238.19     82.22 o 
   2   8  12      593.61      625.98    146.31 o 
   4   8  12        3.00      100.64    200.21 o 
   6   8  12      149.87      217.64    112.15 o 
 -17   9  12      113.76       52.64     66.60 o 
 -15   9  12        5.39      110.81     80.59 o 
 -13   9  12      227.61      308.51    100.47 o 
 -11   9  12        1.38      147.10     99.64 o 
  -9   9  12     1112.32     1080.46     99.46 o 
  -7   9  12      337.57      296.97     84.61 o 
  -5   9  12      786.08      841.50     94.83 o 
  -3   9  12      517.15      501.96     88.81 o 
  -1   9  12        3.99       53.41     82.16 o 
   1   9  12      263.12      299.23     88.68 o 
   3   9  12      611.57      764.91    123.92 o 
   5   9  12      783.44      900.04    138.61 o 
 -16  10  12       73.41      135.40     87.33 o 
 -14  10  12      161.04      340.51     91.13 o 
 -12  10  12      166.41      405.06     93.51 o 
 -10  10  12      252.63      260.38     87.03 o 
  -8  10  12     1043.68     1062.96    124.94 o 
  -6  10  12      309.29      399.34     90.46 o 
  -4  10  12       11.92      170.83     91.86 o 
  -2  10  12      111.50      149.02     83.80 o 
   0  10  12      251.27      244.40     89.62 o 
   2  10  12        0.22      174.80    105.61 o 
 -11  11  12       95.54      179.68     89.03 o 
  -9  11  12      404.23      499.49     96.12 o 
  -7  11  12     1117.70     1186.73    108.14 o 
  -5  11  12      736.61     1055.51    105.23 o 
  -3  11  12        7.67      -23.22     84.39 o 
  -1  11  12        7.43      120.12    150.93 o 
 -21   1  13      109.35      140.76     62.56 o 
 -19   1  13       31.52      101.95     53.10 o 
 -17   1  13      454.57      584.97     67.23 o 
 -15   1  13       40.88      139.38     47.48 o 
 -13   1  13       33.65      193.97     46.17 o 
 -11   1  13      633.14      663.19     52.36 o 
  -9   1  13     1036.67     1112.96     75.36 o 
  -7   1  13      497.63      701.72     75.05 o 
  -5   1  13       68.87      251.86     69.68 o 
  -3   1  13       23.58      147.87     68.09 o 
  -1   1  13      247.52      215.42     71.19 o 
   1   1  13      670.19      704.16     80.98 o 
   3   1  13      649.13      712.51     97.21 o 
   5   1  13      298.35      221.57     96.47 o 
 -20   2  13      262.73      409.85     58.14 o 
 -18   2  13      239.24      262.67     55.24 o 
 -16   2  13      250.89      285.69     55.04 o 
 -14   2  13      576.79      574.50     58.85 o 
 -12   2  13      491.58      657.35     63.27 o 
 -10   2  13      886.76     1115.52     71.20 o 
  -8   2  13       55.67      164.56     73.87 o 
  -6   2  13      156.34      271.45     67.63 o 
  -4   2  13     1811.61     1663.56     93.49 o 
  -2   2  13      869.06      944.21     83.06 o 
   0   2  13      378.35      457.06     75.35 o 
   2   2  13        0.17       20.88     71.13 o 
   4   2  13      110.71       38.86     92.03 o 
   6   2  13      920.79     1208.49    187.05 o 
 -19   3  13      180.26      228.54     56.33 o 
 -17   3  13      522.28      570.32     60.82 o 
 -15   3  13      296.96      329.63     55.53 o 
 -13   3  13       52.17      203.19     56.95 o 
 -11   3  13        3.69       86.11     61.71 o 
  -9   3  13      214.20      285.62     74.69 o 
  -7   3  13        7.88      -51.06     92.39 o 
  -5   3  13      242.94      257.94    102.30 o 
  -3   3  13        1.22       62.79     76.88 o 
  -1   3  13      199.89      293.21     72.14 o 
   1   3  13      485.11      586.93     80.44 o 
   3   3  13      878.33      948.20    105.95 o 
   5   3  13      106.02      220.83    112.31 o 
 -18   4  13       13.27      106.59     54.31 o 
 -16   4  13        4.31      128.59     53.58 o 
 -14   4  13       78.45      149.78     60.29 o 
 -12   4  13      366.61      291.83     72.25 o 
 -10   4  13      144.93      203.26     67.43 o 
  -8   4  13     1023.00      890.30     85.80 o 
  -6   4  13       64.17      177.11     98.01 o 
  -4   4  13        0.29      205.56     99.90 o 
  -2   4  13       47.54       43.12    100.19 o 
   0   4  13      167.54      133.18    105.61 o 
   2   4  13      143.03      245.82    107.79 o 
   4   4  13        0.32      176.76     88.35 o 
 -17   5  13      240.04      306.90     56.94 o 
 -15   5  13      168.54      168.01     61.58 o 
 -13   5  13        1.90      167.82     69.21 o 
 -11   5  13       23.90      154.61     74.69 o 
  -9   5  13      179.20      206.61     90.69 o 
  -7   5  13      398.94      344.51     82.38 o 
  -5   5  13       46.44       73.92    100.19 o 
  -3   5  13       64.05      203.81    103.44 o 
  -1   5  13       21.50      -25.77    104.72 o 
   1   5  13        2.67        7.75    300.31 o 
   3   5  13      718.26      859.81    127.40 o 
 -16   6  13      131.99      160.76     71.84 o 
 -14   6  13       62.03      107.43     70.37 o 
 -12   6  13     1030.18     1200.50     88.92 o 
 -10   6  13      398.14      489.30     79.58 o 
  -8   6  13        1.45      135.06     81.65 o 
  -6   6  13      595.61      638.07     92.77 o 
  -4   6  13      911.72     1120.59    190.97 o 
  -2   6  13      548.36      529.88    114.33 o 
   0   6  13        9.62      -25.32    167.87 o 
   2   6  13        6.24        1.96    107.79 o 
 -13   7  13       44.96      172.38     74.49 o 
 -11   7  13       24.35       96.36     99.78 o 
  -9   7  13       22.27      167.53     83.54 o 
  -7   7  13      274.30      503.47     93.05 o 
  -5   7  13      223.50      307.98    114.71 o 
  -3   7  13       24.14      114.29    103.30 o 
  -1   7  13        1.14      216.29    120.12 o 
 -10   8  13       22.29       92.40    144.77 o 
  -8   8  13        0.03      239.69     85.59 o 
  -6   8  13        5.03      217.23     87.37 o 
                                                 
